# Supplementary material for: Global population structure, genomic diversity and carbohydrate fermentation characteristics of clonal complex 119 (CC119), an understudied Shiga toxin-producing E. coli (STEC) lineage including O165:H25 and O172:H25
Source: Microb Genom. 2023 Mar 23;9(3):mgen000959. doi: 10.1099/mgen.0.000959 (PMC10132054; doi:10.1099/mgen.0.000959)
Supplement: Supplementary material 2 [file mgen-9-959-s002.xlsx]

## Sheet: TableS1
Table S1 CC119 strains analysed in this study.
	Used in the analysis in													ter genes									rha* genes								csc* genes
Identical clone in WGS analysis	Fig. 1b	Fig. 2	Fig. 6	Fig. 7a	Table 3	Strain name (ID for closed genome)		Serotype	ST	fastbaps clade	stx genotype	eae (epsilon1)	hlyA	terW	terZ	terA	terB	terC	terD	terE	terF		rhaM	rhaD	rhaA	rhaB	rhaS	rhaR	rhaT		cscB	cscK	rhaA	cscR		ECO26_ 4356*		Country	Year	Host or Source	Patient symptoms†		Level	Total length (bp)	No. of scaffolds or contigs	Coverage (x)	Accession number	Bioproject‡	BioSample
		+	+			JNE071577		O165:H25	119	A	1a/2a	+	+	-	-	-	-	-	-	-	-		WT	WT	WT	Inf_1	WT	FS	WT		FS	FS	WT	WT		WT		Japan	2007	Human	D/BD		draft	5546103	422	67.6415	DRR401501	PRJDB8147	SAMD00522937
		+	+		+	JNE092371		O165:H25	119	A	1a/2a	+	+	-	-	-	-	-	-	-	-		WT	WT	WT	Inf_1	WT	FS	WT		FS	FS	WT	WT		WT		Japan	2009	Human	D/BD		draft	5317735	460	110.791	DRR401502	PRJDB8147	SAMD00522938
		+	+			JNE102772		O165:H25	119	A	1a/2a	+	+	-	-	-	-	-	-	-	-		WT	WT	WT	Inf_1	WT	FS	WT		FS	FS	WT	WT		WT		Japan	2010	Food	-		draft	5226884	361	108.078	DRR401499	PRJDB8147	SAMD00522935
		+	+		+	JNE111036		O165:H25	119	A	1a/2a	+	+	-	-	-	-	-	-	-	-		WT	WT	WT	Inf_1	WT	FS	WT		FS	FS	WT	WT		WT		Japan	2011	Human	D/BD		draft	5283117	431	56.9045	DRR401503	PRJDB8147	SAMD00522939
		+	+		+	JNE112618		O165:H25	119	A	1a/2a	+	+	-	-	-	-	-	-	-	-		WT	WT	WT	Inf_1	WT	FS	WT		FS	FS	WT	WT		WT		Japan	2011	Human	D/BD		draft	5198620	378	62.0084	DRR401504	PRJDB8147	SAMD00522940
		+	+		+	JNE121849		O165:H25	119	A	1a/2a	+	+	-	-	-	-	-	-	-	-		WT	WT	WT	Inf_1	WT	FS	WT		FS	FS	WT	WT		WT		Japan	2012	Human	D/BD/HUS		draft	5154086	438	67.2503	DRR401505	PRJDB8147	SAMD00522941
		+	+		+	JNE122137		O165:H25	119	A	1a/2a	+	+	-	-	-	-	-	-	-	-		WT	WT	WT	Inf_1	WT	FS	WT		FS	FS	WT	WT		WT		Japan	2012	Human	D/BD		draft	5312722	475	56.3105	DRR401506	PRJDB8147	SAMD00522942
		+	+		+	JNE122398		O165:H25	119	A	1a/2a	+	+	-	-	-	-	-	-	-	-		WT	WT	WT	Inf_1	WT	FS	WT		FS	FS	WT	WT		WT		Japan	2012	Human	D/BD		draft	5212276	406	55.0078	DRR401507	PRJDB8147	SAMD00522943
		+	+		+	JNE122536		O165:H25	119	A	1a/2a	+	-	-	-	-	-	-	-	-	-		WT	WT	WT	Inf_1	WT	FS	WT		FS	FS	WT	WT		WT		Japan	2012	Human	D/BD		draft	5167206	393	96.222	DRR401508	PRJDB8147	SAMD00522944
		+				JNE130739		O165:H25	119	A	1a/2a	+	+	-	-	-	-	-	-	-	-		WT	WT	WT	Inf_1	WT	FS	WT		FS	FS	WT	WT		WT		Japan	2013	Human	D		draft	5224267	351	50.5465	DRR401509	PRJDB8147	SAMD00522945
		+	+		+	JNE130812		O165:H25	119	A	1a/2a	+	+	-	-	-	-	-	-	-	-		WT	WT	WT	Inf_1	WT	FS	WT		FS	FS	WT	WT		WT		Japan	2013	Human	BD		draft	5175851	396	62.9629	DRR401510	PRJDB8147	SAMD00522946
		+				JNE131515		O165:H25	119	A	2a	+	-	-	-	-	-	-	-	-	-		WT	WT	WT	Inf_1	WT	FS	WT		FS	FS	WT	WT		WT		Japan	2013	Human	D		draft	5186158	325	55.6735	DRR401511	PRJDB8147	SAMD00522947
		+				JNE132462		O165:H25	119	A	1a/2a	+	+	-	-	-	-	-	-	-	-		WT	WT	WT	Inf_1	WT	FS	WT		FS	FS	WT	WT		WT		Japan	2013	Human	D		draft	5047127	309	64.4556	DRR401512	PRJDB8147	SAMD00522948
		+			+	JNE140763		O165:H25	119	A	2a	+	+	-	-	-	-	-	-	-	-		WT	WT	WT	Inf_1	WT	FS	WT		FS	FS	WT	WT		WT		Japan	2014	Human	BD/HUS		draft	5223325	350	68.5413	DRR401513	PRJDB8147	SAMD00522949
		+		+		JNE142785		O165:H25	119	A	1a/2a	+	+	-	-	-	-	-	-	-	-		WT	WT	WT	Inf_1	WT	FS	WT		FS	FS	WT	WT		WT		Japan	2014	Human	D		draft	5215833	347	59.6942	DRR401514	PRJDB8147	SAMD00522950
		+			+	JNE150335		O165:H25	119	A	1a/2a	+	+	-	-	-	-	-	-	-	-		WT	WT	WT	Inf_1	WT	FS	WT		FS	FS	WT	WT		WT		Japan	2014	Human	D/BD		draft	5140804	308	58.8899	DRR401515	PRJDB8147	SAMD00522951
		+				JNE150418		O165:H25	119	A	1a/2a	+	+	-	-	-	-	-	-	-	-		WT	WT	WT	Inf_1	WT	FS	WT		FS	FS	WT	WT		WT		Japan	2014	Human	D		draft	5320483	371	59.242	DRR401516	PRJDB8147	SAMD00522952
		+			+	JNE151815		O165:H25	119	A	2a	+	+	-	-	-	-	-	-	-	-		WT	WT	WT	Inf_1	WT	FS	WT		FS	FS	WT	WT		WT		Japan	2015	Human	BD		draft	5332968	335	60.4581	DRR401517	PRJDB8147	SAMD00522953
		+				JNE151828		O165:H25	119	A	1a/2a	+	+	-	-	-	-	-	-	-	-		WT	WT	WT	Inf_1	WT	FS	WT		FS	FS	WT	WT		WT		Japan	2015	Human	BD		draft	5249364	422	71.237	DRR401518	PRJDB8147	SAMD00522954
		+				JNE152345		O165:H25	119	A	1a/2a	+	+	-	-	-	-	-	-	-	-		WT	WT	WT	Inf_1	WT	FS	WT		FS	FS	WT	WT		WT		Japan	2015	Human	BD		draft	5297643	349	51.4829	DRR401519	PRJDB8147	SAMD00522955
		+			+	JNE152654		O165:H25	119	A	1a/2a	+	+	-	-	-	-	-	-	-	-		WT	WT	WT	Inf_1	WT	FS	WT		FS	FS	WT	WT		WT		Japan	2015	Human	D		draft	5407915	395	66.8851	DRR401520	PRJDB8147	SAMD00522956
		+				JNE153120		O165:H25	119	A	1a/2a	+	+	-	-	-	-	-	-	-	-		WT	WT	WT	Inf_1	WT	FS	WT		FS	FS	WT	WT		WT		Japan	2015	Human	ASX		draft	5495899	459	83.6665	DRR401521	PRJDB8147	SAMD00522957
		+				JNE160441		O165:H25	119	A	2a	+	+	-	-	-	-	-	-	-	-		WT	WT	WT	Inf_1	WT	FS	WT		FS	FS	WT	WT		WT		Japan	2016	Human	D		draft	5276784	328	51.7418	DRR401522	PRJDB8147	SAMD00522958
		+				JNE160953		O165:H25	119	A	1a/2a	+	+	-	-	-	-	-	-	-	-		WT	WT	WT	Inf_1	WT	FS	WT		FS	FS	WT	WT		WT		Japan	2016	Human	D/BD		draft	5167653	304	61.8166	DRR401523	PRJDB8147	SAMD00522959
		+				JNE161081		O165:H25	119	A	1a/2a	+	+	-	-	-	-	-	-	-	-		WT	WT	WT	Inf_1	WT	FS	WT		FS	FS	WT	WT		WT		Japan	2016	Human	BD		draft	5331386	410	62.953	DRR401524	PRJDB8147	SAMD00522960
		+				JNE170980		O165:H25	119	A	1a/2a	+	+	-	-	-	-	-	-	-	-		WT	WT	WT	Inf_1	WT	FS	WT		FS	FS	WT	WT		WT		Japan	2017	Human	HUS		draft	5394650	320	60.276	DRR401525	PRJDB8147	SAMD00522961
		+				JNE200897		O165:H25	119	A	1a/2a	+	+	-	-	-	-	-	-	-	-		WT	WT	WT	Inf_1	WT	FS	WT		FS	FS	WT	WT		WT		Japan	2020	Human	D		draft	5216400	344	137.712	DRR401526	PRJDB8147	SAMD00522962
		+		+		JNE201714		O165:H25	119	A	1a/2a	+	+	-	-	-	-	-	-	-	-		WT	WT	WT	Inf_1	WT	FS	WT		FS	FS	WT	WT		WT		Japan	2020	Human	D/BD		draft	5154165	353	132.49	DRR401527	PRJDB8147	SAMD00522963
1		+				JNE202009		O165:H25	119	A	1a/2a	+	+	-	-	-	-	-	-	-	-		WT	WT	WT	Inf_1	WT	FS	WT		WT	FS	WT	WT		WT		Japan	2020	Human	D		draft	5343823	414	250.492	DRR401528	PRJDB8147	SAMD00522964
1						JNE202010		O165:H25	119	NT	1a/2a	+	+	-	-	-	-	-	-	-	-		WT	WT	WT	Inf_1	WT	FS	WT		FS	FS	WT	WT		WT		Japan	2020	Human	D		draft	5332182	371	118.346	DRR401529	PRJDB8147	SAMD00522965
		+	+		+	PV98-693		O165:H25	119	A	2a/2c	+	+	-	-	-	-	-	-	-	-		WT	WT	WT	WT	WT	FS	WT		FS	FS	WT	WT		WT		Japan	1998	Human	D/BD/HUS		draft	5274093	438	71.9427	DRR401530	PRJDB8147	SAMD00522966
		+	+			2409		O165:H25	119	B	1a/2a/2c	+	+	-	-	-	-	-	-	-	-		WT	WT	WT	WT	WT	FS	WT		FS	FS	WT	WT		WT		Japan	1999	Human	NI		draft	5394709	415	45.6362	DRR401531	PRJDB8147	SAMD00522967
		+	+			2499		O165:H25	119	B	1a/2a	+	+	-	-	-	-	-	-	-	-		WT	WT	WT	WT	WT	FS	WT		FS	FS	WT	WT		WT		Japan	1999	Human	NI		draft	5259289	394	62.1885	DRR401532	PRJDB8147	SAMD00522968
		+	+		+	JNE072859		O165:H25	119	B	2a/2c	+	+	-	-	-	-	-	-	-	-		WT	WT	WT	WT	WT	FS	WT		FS	FS	WT	WT		WT		Japan	2007	Human	D/BD/HUS		draft	5179955	399	68.3387	DRR401533	PRJDB8147	SAMD00522969
	+	+	+	+	+	JNE072951 (B1)		O165:H25	119	B	2a/2c	+	+	-	-	-	-	-	-	-	-		WT	WT	WT	WT	WT	FS	WT		FS	FS	WT	WT		WT		Japan	2007	Human	BD/HUS		complete	5268220	3	45.7792	AP026739-41	PRJDB8147	SAMD00522970
		+	+		+	JNE082642		O165:H25	119	B	2a/2c	+	+	-	-	-	-	-	-	-	-		WT	WT	WT	WT	WT	FS	WT		FS	FS	WT	WT		WT		Japan	2008	Human	D/BD		draft	5276152	474	53.2493	DRR401535	PRJDB8147	SAMD00522971
		+	+		+	JNE082796		O165:H25	119	B	2a/2c	+	+	-	-	-	-	-	-	-	-		WT	WT	WT	WT	WT	FS	WT		FS	FS	WT	WT		WT		Japan	2008	Human	BD		draft	5263148	520	58.5328	DRR401536	PRJDB8147	SAMD00522972
		+	+		+	JNE090279		O165:H25	119	B	2a/2c	+	+	-	-	-	-	-	-	-	-		WT	WT	WT	WT	WT	FS	WT		FS	FS	WT	WT		WT		Japan	2009	Human	D/BD		draft	5248383	363	57.4014	DRR401537	PRJDB8147	SAMD00522973
		+	+		+	JNE090861		O165:H25	119	B	1a/2a	+	+	-	-	-	-	-	-	-	-		WT	WT	WT	WT	WT	FS	WT		FS	FS	WT	WT		WT		Japan	2009	Human	D/BD		draft	5335870	427	68.763	DRR401538	PRJDB8147	SAMD00522974
		+	+	+	+	JNE110611 (B3)		O165:H25	119	B	2a/2c	+	+	-	-	-	-	-	-	-	-		WT	WT	WT	WT	WT	FS	WT		FS	FS	WT	WT		WT		Japan	2011	Human	D/BD		complete	5313872	4	64.1423	AP026742-5	PRJDB8147	SAMD00522975
		+			+	JNE140028		O165:H25	119	B	2a/2c	+	+	-	-	-	-	-	-	-	-		WT	WT	WT	WT	WT	FS	WT		FS	FS	WT	WT		WT		Japan	2013	Human	HUS		draft	5306615	502	54.8436	DRR401540	PRJDB8147	SAMD00522976
		+				JNE140822		O165:H25	119	B	2a/2c	+	+	-	-	-	-	-	-	-	-		WT	WT	WT	WT	WT	FS	WT		FS	FS	WT	WT		WT		Japan	2013	Human	BD		draft	5513859	542	79.0258	DRR401541	PRJDB8147	SAMD00522977
		+				JNE141954		O165:H25	119	B	2a/2c	+	+	-	-	-	-	-	-	-	-		WT	WT	WT	WT	WT	FS	WT		FS	FS	WT	WT		WT		Japan	2014	Human	SA		draft	5262552	387	128.039	DRR401542	PRJDB8147	SAMD00522978
		+				JNE150176		O165:H25	119	B	2a	+	+	-	-	-	-	-	-	-	-		WT	WT	WT	WT	WT	FS	WT		FS	FS	WT	WT		WT		Japan	2014	Human	D/BD		draft	5300539	423	65.6529	DRR401543	PRJDB8147	SAMD00522979
		+				JNE160376		O165:H25	119	B	2a/2c	+	+	-	-	-	-	-	-	-	-		WT	WT	WT	WT	WT	FS	WT		FS	FS	WT	WT		WT		Japan	2015	Human	D		draft	5573485	681	90.8691	DRR401544	PRJDB8147	SAMD00522980
		+				JNE161158		O165:H25	119	B	2a/2c	+	+	-	-	-	-	-	-	-	-		WT	WT	WT	WT	WT	FS	WT		FS	FS	WT	WT		WT		Japan	2016	Human	D/BD		draft	5524194	775	71.2905	DRR401545	PRJDB8147	SAMD00522981
		+				JNE161645		O165:H25	119	B	2a/2c	+	+	-	-	-	-	-	-	-	-		WT	WT	WT	WT	WT	FS	WT		FS	FS	WT	WT		WT		Japan	2016	Human	D		draft	5474880	379	56.6384	DRR401546	PRJDB8147	SAMD00522982
		+			+	JNE161660		O165:H25	119	B	2a/2c	+	+	-	-	-	-	-	-	-	-		WT	WT	WT	WT	WT	FS	WT		FS	FS	WT	WT		WT		Japan	2016	Human	BD/HUS		draft	5305318	457	80.5177	DRR401547	PRJDB8147	SAMD00522983
		+	+			154		O165:H25	119	C	2a	+	+	-	-	-	-	-	-	-	-		WT	WT	WT	WT	WT	FS	WT		FS	FS	WT	WT		WT		Japan	2001	Human	D/BD		draft	5014560	254	89.382	DRR401548	PRJDB8147	SAMD00522984
		+	+			04E077		O165:H25	119	C	2a/2c	+	+	-	-	-	-	-	-	-	-		WT	WT	WT	WT	WT	FS	WT		FS	FS	WT	WT		FS		Japan	2004	Human	D		draft	5220894	415	100.65	DRR401549	PRJDB8147	SAMD00522985
		+	+			JNE090996		O165:H25	119	C	2a	+	+	-	-	-	-	-	-	-	-		WT	WT	WT	WT	WT	FS	WT		FS	FS	WT	WT		WT		Japan	2009	Human	D/BD		draft	5169049	462	76.3886	DRR401550	PRJDB8147	SAMD00522986
		+	+		+	JNE091235		O165:H25	119	C	2a/2c	+	+	-	-	-	-	-	-	-	-		WT	WT	WT	WT	WT	FS	WT		FS	FS	WT	WT		WT		Japan	2009	Human	D/BD		draft	5256430	394	55.6656	DRR401551	PRJDB8147	SAMD00522987
2					+	JNE101688		O165:H25	119	NT	2a/2c	+	+	-	-	-	-	-	-	-	-		WT	WT	WT	WT	WT	FS	WT		FS	FS	WT	WT		WT		Japan	2010	Human	D		draft	5204928	358	62.4697	DRR401552	PRJDB8147	SAMD00522988
		+	+		+	JNE102208		O165:H25	119	C	2a/2c	+	+	-	-	-	-	-	-	-	-		WT	WT	WT	WT	WT	FS	WT		FS	FS	WT	WT		WT		Japan	2010	Human	D/BD		draft	5233534	429	81.2905	DRR401553	PRJDB8147	SAMD00522989
		+				JNE102527		O165:H25	119	C	2a/2c	+	+	-	-	-	-	-	-	-	-		WT	WT	WT	WT	WT	FS	WT		FS	FS	WT	WT		WT		Japan	2010	Human	BD		draft	5272904	408	165.47	DRR401554	PRJDB8147	SAMD00522990
2		+	+		+	JNE102805		O165:H25	119	C	2a/2c	+	-	-	-	-	-	-	-	-	-		WT	WT	WT	WT	WT	FS	WT		FS	FS	WT	WT		WT		Japan	2010	Human	D/BD		draft	5175208	383	70.1469	DRR401555	PRJDB8147	SAMD00522991
		+	+	+	+	JNE121036		O165:H25	119	C	2a/2c	+	+	-	-	-	-	-	-	-	-		WT	WT	WT	WT	WT	FS	WT		FS	FS	WT	WT		WT		Japan	2012	Human	BD		draft	5170358	336	54.8368	DRR401556	PRJDB8147	SAMD00522992
		+				JNE122364		O165:H25	119	C	2a	+	+	-	-	-	-	-	-	-	-		WT	WT	WT	WT	WT	FS	WT		FS	FS	WT	WT		WT		Japan	2012	Human	D/BD		draft	5184406	407	100.682	DRR401557	PRJDB8147	SAMD00522993
		+	+	+		JNE130578		O165:H25	119	C	2a/2c	+	+	-	-	-	-	-	-	-	-		WT	WT	WT	WT	WT	FS	WT		FS	FS	WT	WT		WT		Japan	2012	Human	D		draft	5218287	286	58.1861	DRR401558	PRJDB8147	SAMD00522994
		+	+		+	JNE131866		O165:H25	119	C	2a	+	+	-	-	-	-	-	-	-	-		WT	WT	WT	WT	WT	FS	WT		FS	FS	WT	WT		WT		Japan	2013	Human	D/BD		draft	5033042	291	62.2046	DRR401559	PRJDB8147	SAMD00522995
		+				JNE141176		O165:H25	119	C	2a/2c	+	+	-	-	-	-	-	-	-	-		WT	WT	WT	WT	WT	FS	WT		FS	FS	WT	WT		WT		Japan	2014	Human	BD/HUS		draft	5263111	403	88.9645	DRR401560	PRJDB8147	SAMD00522996
		+			+	JNE142135		O165:H25	119	C	2a	+	+	-	-	-	-	-	-	-	-		WT	WT	WT	WT	WT	FS	WT		FS	FS	WT	WT		WT		Japan	2014	Human	D/HUS		draft	5150027	342	86.1811	DRR401561	PRJDB8147	SAMD00522997
		+				JNE150336		O165:H25	119	C	2a/2c	+	+	-	-	-	-	-	-	-	-		WT	WT	WT	WT	WT	FS	WT		FS	FS	WT	WT		WT		Japan	2015	Human	D/BD		draft	5198161	294	54.0864	DRR401562	PRJDB8147	SAMD00522998
		+			+	JNE150755		O165:H25	119	C	2a/2c	+	+	-	-	-	-	-	-	-	-		WT	WT	WT	WT	WT	FS	WT		FS	FS	WT	WT		WT		Japan	2015	Human	BD/HUS		draft	5231115	428	95.8358	DRR401563	PRJDB8147	SAMD00522999
		+				JNE150817		O165:H25	119	C	2a	+	+	-	-	-	-	-	-	-	-		WT	WT	WT	WT	WT	FS	WT		FS	FS	WT	WT		WT		Japan	2013	Human	D		draft	5168487	379	49.0794	DRR401564	PRJDB8147	SAMD00523000
		+				JNE151450		O165:H25	119	C	2a	+	+	-	-	-	-	-	-	-	-		WT	WT	WT	WT	WT	FS	WT		FS	FS	WT	WT		WT		Japan	2015	Human	SA		draft	5154854	321	65.3354	DRR401565	PRJDB8147	SAMD00523001
		+	+		+	PV06-136		O165:H25	119	C	2a	+	+	-	-	-	-	-	-	-	-		WT	WT	WT	WT	WT	FS	WT		FS	FS	WT	WT		WT		Japan	2006	Human	D		draft	5233206	299	86.8934	DRR401566	PRJDB8147	SAMD00523002
		+	+		+	PV06-71 (C1)		O165:H25	119	C	2a/2c	+	+	-	-	-	-	-	-	-	-		WT	WT	WT	WT	WT	FS	WT		FS	FS	WT	WT		WT		Japan	2006	Human	D/BD		complete	5283224	5	61.016	AP026746-50	PRJDB8147	SAMD00523003
		+	+		+	PV06-98		O165:H25	119	C	2a	+	+	-	-	-	-	-	-	-	-		WT	WT	WT	WT	WT	FS	WT		FS	FS	WT	WT		WT		Japan	2006	Human	D		draft	5147809	301	68.7683	DRR401568	PRJDB8147	SAMD00523004
	+	+	+	+	+	JNE071324 (D1)		O165:H25	7316	D	1a/2a/2c	+	+	-	-	-	-	-	-	-	-		WT	WT	WT	WT	WT	FS	WT		FS	FS	WT	WT		WT		Japan	2007	Human	D/BD		complete	5428528	3	321.156	AP026751-3	PRJDB8147	SAMD00523005
		+	+		+	JNE110649		O165:H25	7316	D	1a/2a/2c	+	+	-	-	-	-	-	-	-	-		WT	WT	WT	WT	WT	FS	WT		FS	FS	WT	WT		WT		Japan	2011	Human	D/BD		draft	5421846	523	59.7549	DRR401570	PRJDB8147	SAMD00523006
		+				JNE150985		O165:H25	7316	D	2a/2c	+	+	-	-	-	-	-	-	-	-		WT	WT	WT	WT	WT	FS	WT		FS	FS	WT	WT		WT		Japan	2015	Human	ASX		draft	5213166	358	54.4382	DRR401571	PRJDB8147	SAMD00523007
		+	+			EH0430		O165:H25	119	E	2a/2c	+	+	-	-	-	-	-	-	-	-		WT	WT	WT	WT	WT	FS	WT		FS	FS	WT	WT		WT		Belgium	1998	Human	BD		draft	5228401	399	63.7269	DRR401572	PRJDB8147	SAMD00523008
		+	+			EH0474		O165:H25	119	E	2a/2c	+	+	-	-	-	-	-	-	-	-		WT	WT	WT	WT	WT	FS	WT		FS	FS	WT	WT		WT		Belgium	1998	Food	-		draft	5225513	394	67.9694	DRR401500	PRJDB8147	SAMD00522936
		+	+			EH1535		O165:H25	119	E	2a	+	+	-	-	-	-	-	-	-	-		WT	WT	WT	WT	WT	FS	WT		FS	FS	WT	WT		WT		Belgium	2003	Human	NI		draft	5111109	340	83.0485	DRR401573	PRJDB8147	SAMD00523009
		+	+		+	PV01-97 (E1)		O165:H25	119	E	2a/2c	+	+	-	-	-	-	-	-	-	-		WT	WT	WT	WT	WT	FS	WT		FS	FS	WT	WT		WT		Japan	2001	Human	BD/HUS		complete	5420396	5	57.766	AP026754-8	PRJDB8147	SAMD00523010
		+	+	+	+	JNE072929 (F1)		O165:H25	119	F	2a/2c	+	+	-	-	-	-	-	-	-	-		WT	WT	WT	WT	WT	FS	WT		FS	FS	WT	WT		WT		Japan	2007	Human	NI		complete	5306350	2	125.445	AP026759-60	PRJDB8147	SAMD00523011
	+	+				JNE080895		O165:H25	13714	F	2a/2c	+	+	-	-	-	-	-	-	-	-		WT	WT	WT	WT	WT	FS	WT		FS	FS	WT	WT		WT		Japan	2008	Human	D		draft	5264742	374	187.236	DRR401576	PRJDB8147	SAMD00523012
	+	+	+	+		JNE102603 (G1)		O165:H25	13715	G	1a/2a	+	+	-	-	-	-	-	-	-	-		WT	WT	WT	WT	WT	FS	WT		FS	FS	WT	WT		WT		Japan	2010	Human	D/BD		complete	5382570	2	95.9963	AP026761-2	PRJDB8147	SAMD00523013
		+				JNE132560		O165:H25	5486	G	1a/2a	+	+	-	-	-	-	-	-	-	-		WT	WT	WT	WT	WT	FS	WT		FS	FS	WT	WT		WT		Japan	2013	Human	D		draft	5264481	380	53.0946	DRR401578	PRJDB8147	SAMD00523014
		+				JNE031272		O172:H25	660	H	2a	+	+	-	-	-	-	-	-	-	-		WT	WT	WT	WT	WT	FS	Inf		FS	FS	WT	WT		WT		Japan	2003	Human	D/BD/HUS		draft	5097561	397	90.3777	DRR401579	PRJDB8147	SAMD00523015
	+	+	+	+		JNE130574		O172:H25	13560	H	2a	+	+	-	-	-	-	-	-	-	-		WT	WT	WT	WT	WT	FS	Inf		FS	FS	WT	WT		WT		Japan	2012	Human	D/BD		draft	5252159	460	74.4385	DRR401580	PRJDB8147	SAMD00523016
		+				JNE141737		O172:H25	660	H	2a	+	+	-	-	-	-	-	-	-	-		WT	WT	WT	WT	WT	FS	Inf		FS	FS	WT	WT		WT		Japan	2014	Human	D/BD		draft	5189278	511	65.7753	DRR401581	PRJDB8147	SAMD00523017
		+				JNE141911		O172:H25	660	H	2a	-	+	-	-	-	-	-	-	-	-		WT	WT	WT	WT	WT	FS	Inf		FS	FS	WT	WT		WT		Japan	2014	Human	D/BD		draft	5097604	440	58.5989	DRR401582	PRJDB8147	SAMD00523018
		+				JNE142663		O172:H25	13560	H	2a	+	+	-	-	-	-	-	-	-	-		WT	WT	WT	WT	WT	FS	Inf		FS	FS	WT	WT		WT		Japan	2014	Human	D/BD/AKI		draft	5335564	426	198.673	DRR401583	PRJDB8147	SAMD00523019
		+	+			JNE160313		O172:H25	660	H	1a/2a	+	+	-	-	-	-	-	-	-	-		WT	WT	WT	WT	WT	FS	Inf		FS	FS	WT	WT		WT		Japan	2016	Human	D		draft	5313620	548	47.7512	DRR401584	PRJDB8147	SAMD00523020
		+				JNE172292		O172:H25	660	H	2a	+	+	-	-	-	-	-	-	-	-		WT	WT	WT	WT	WT	FS	Inf		FS	FS	WT	WT		WT		Japan	2017	Human	D/BD		draft	5302202	348	67.7221	DRR401585	PRJDB8147	SAMD00523021
		+				JNE200988		O172:H25	660	H	2a	+	+	-	-	-	-	-	-	-	-		WT	WT	WT	WT	WT	FS	Inf		FS	FS	WT	WT		WT		Japan	2020	Human	D		draft	5224830	312	75.6839	DRR401586	PRJDB8147	SAMD00523022
		+	+			JNE202033		O172:H25	660	H	2a	+	+	-	-	-	-	-	-	-	-		WT	WT	WT	WT	WT	FS	Inf		FS	FS	WT	WT		WT		Japan	2020	Human	SA		draft	5248013	306	187.69	DRR401587	PRJDB8147	SAMD00523023
		+	+	+		JNE210578		O172:H25	660	H	2a	+	+	-	-	-	-	-	-	-	-		WT	WT	WT	WT	WT	FS	Inf		FS	FS	WT	WT		WT		Japan	2021	Human	HUS		draft	5296351	409	157.368	DRR401588	PRJDB8147	SAMD00523024
		+				PNUSAE000576		OUT:H25	119	B	2a/2c	+	+	-	-	-	-	-	-	-	-		WT	WT	WT	WT	WT	FS	WT		FS	FS	WT	WT		WT		United States	NI	Human	NI		draft	5298895	593	61.1428	SRR2095957	PRJNA218110	SAMN03576562
		+				PNUSAE000607		O165:H25	119	A	2a	+	+	-	-	-	-	-	-	-	-		WT	WT	WT	WT	WT	FS	WT		FS	FS	WT	WT		WT		United States	2015	Human	NI		draft	5206468	311	64.6133	SRR2038684	PRJNA218110	SAMN03700760
		+				PNUSAE000562		O165:H25	119	B	2a/2c	+	+	-	-	-	-	-	-	-	-		WT	WT	WT	WT	WT	FS	WT		FS	FS	WT	WT		WT		United States	2015	Human	NI		draft	5267726	375	45.9227	SRR2038663	PRJNA218110	SAMN03579615
		+				2012C-3572		OUT:H25	119	A	1a/2a	+	+	-	-	-	-	-	-	-	-		WT	WT	WT	Inf_1	WT	FS	WT		FS	FS	WT	WT		WT		United States	NI	Human	NI		draft	5179583	506	167.722	SRR1999875	PRJNA218110	SAMN03569520
		+				2012C-3571		O165:H25	119	A	1a/2a	+	-	-	-	-	-	-	-	-	-		WT	WT	WT	Inf_1	WT	FS	WT		FS	FS	WT	WT		WT		United States	NI	Human	NI		draft	5152034	430	124.723	SRR1999874	PRJNA218110	SAMN03569519
		+				2010C-3982		O165:H25	119	B	2a/2c	+	+	-	-	-	-	-	-	-	-		WT	WT	WT	WT	WT	FS	WT		FS	FS	WT	WT		WT		United States	NI	Human	NI		draft	5310335	569	70.8106	SRR1999872	PRJNA218110	SAMN03569518
		+				2011C-3400		O165:H25	119	B	2a/2c	+	+	-	-	-	-	-	-	-	-		WT	WT	WT	WT	WT	FS	WT		FS	FS	WT	WT		WT		United States	2011	Human	NI		draft	5251100	560	69.7873	SRR1999871	PRJNA218110	SAMN03569517
		+				PNUSAE000387		O165:H25	119	A	1a/2a	+	+	-	-	-	-	-	-	-	-		WT	WT	WT	Inf_1	WT	FS	WT		FS	FS	WT	WT		WT		United States	2014	Human	NI		draft	5189842	473	121.458	SRR1944448	PRJNA218110	SAMN03436235
		+				PNUSAE001042		O165:H25	119	A	1a/2a	+	+	-	-	-	-	-	-	-	-		WT	WT	WT	Inf_1	WT	FS	WT		FS	FS	WT	WT		WT		United States	2015	Human	NI		draft	5351743	580	161.741	SRR2480668	PRJNA218110	SAMN03897361
		+				PNUSAE001652		O165:H25	119	A	2a/2c	+	+	-	-	-	-	-	-	-	-		WT	WT	WT	WT	WT	FS	WT		FS	FS	WT	WT		WT		United States	2015	Human	NI		draft	5192812	344	51.5601	SRR2982212	PRJNA218110	SAMN04218506
		+				PNUSAE001550		O165:H25	119	B	2a/2c	+	+	-	-	-	-	-	-	-	-		WT	WT	WT	WT	WT	FS	WT		FS	FS	WT	WT		WT		United States	2015	Human	NI		draft	5191607	361	80.6726	SRR3040552	PRJNA218110	SAMN04210111
		+				PNUSAE001570		O165:H25	119	A	1a/2a	+	+	-	-	-	-	-	-	-	-		WT	WT	WT	Inf_1	WT	FS	WT		FS	FS	WT	WT		WT		United States	2015	Human	NI		draft	5193108	426	49.5624	SRR3040529	PRJNA218110	SAMN04159686
		+				PNUSAE001750		O165:H25	119	A	1a/2a	+	+	-	-	-	-	-	-	-	-		WT	WT	WT	Inf_1	WT	FS	WT		FS	FS	WT	WT		WT		United States	2015	Human	NI		draft	5233947	620	79.7734	SRR3040186	PRJNA218110	SAMN04330134
		+				PNUSAE002038		O165:H25	119	A	1a/2a	+	+	-	-	-	-	-	-	-	-		WT	WT	WT	Inf_1	WT	FS	WT		FS	FS	WT	WT		WT		United States	2015	Human	NI		draft	5165517	421	50.091	SRR3113779	PRJNA218110	SAMN04412495
		+				08-3798		OUT:H25	119	B	2a/2c	+	+	-	-	-	-	-	-	-	-		WT	WT	WT	WT	WT	FS	WT		FS	FS	WT	WT		WT		United States	NI	Human	NI		draft	5227166	541	115.436	SRR3271005	PRJNA218110	SAMN03570353
3		+	+			2012C-4227 (A2)		O165:H25	119	A	1a/2a	+	+	-	-	-	-	-	-	-	-		WT	WT	WT	Inf_1	WT	FS	WT		FS	FS	WT	WT		WT		United States	2012	Human	NI		complete	5375210	3		CP013028-31	PRJNA224116	SAMN03952643
		+				2010C-4874		O165:H25	119	A	1a/2a	+	+	-	-	-	-	-	-	-	-		WT	WT	WT	Inf_1	WT	FS	WT		FS	FS	WT	WT		WT		United States	NI	Human	NI		draft	5236503	360	154.37	SRR3360172	PRJNA218110	SAMN04625620
		+				PNUSAE000759		O165:H25	119	A	1a/2a	+	+	-	-	-	-	-	-	-	-		WT	WT	WT	Inf_1	WT	FS	WT		FS	FS	WT	WT		WT		United States	2014	Human	NI		draft	5228613	523	124.878	SRR3541144	PRJNA218110	SAMN03782148
		+				248544		O165:H25	119	B	2a/2c	+	+	-	-	-	-	-	-	-	-		WT	WT	WT	WT	WT	FS	WT		FS	FS	WT	WT		WT		United Kingdom	2016	Human	NI		draft	5119511	371	59.1851	SRR3574299	PRJNA315192	SAMN05163776
		+				CVM N33552PS		O165:H25	119	B	2a	+	+	-	-	-	-	-	-	-	-		WT	WT	WT	WT	WT	FS	WT		FS	FS	WT	WT		WT		United States	2011	Animal- related	-		draft	5317508	457	51.0162	SRR2239577	PRJNA266657	SAMN03177617
3						2013C-3173		O165:H25	119	NT	1a/2a	+	+	-	-	-	-	-	-	-	-		WT	WT	WT	Inf_1	WT	FS	WT		FS	FS	WT	WT		WT		United States	2011	Human	NI		draft	5346221	388	153.923	SRR3829512	PRJNA218110	SAMN05374501
		+				2015C-4565		O165:H25	119	A	2a/2c	+	+	-	-	-	-	-	-	-	-		WT	WT	WT	WT	WT	FS	WT		FS	FS	WT	WT		WT		United States	NI	Human	NI		draft	5357534	448	206.798	SRR3825309	PRJNA218110	SAMN05372099
		+				PNUSAE003111		O165:H25	119	A	1a/2a	+	+	-	-	-	-	-	-	-	-		WT	WT	WT	Inf_1	WT	FS	WT		FS	FS	WT	WT		WT		United States	NI	Human	NI		draft	5350378	552	98.2904	SRR3957019	PRJNA218110	SAMN05382338
		+				MOD1-EC2578		O165:H25	119	B	2a/2c	+	+	-	-	-	-	-	-	-	-		WT	WT	WT	WT	WT	FS	WT		FS	FS	WT	WT		WT		United States	2014	Bovine	-		draft	5073036	527	161.581	SRR4099207	PRJNA230969	SAMN04913896
		+				CFSAN046750		O165:H25	119	A	1a/2a	+	+	-	-	-	-	-	-	-	-		WT	WT	WT	Inf_1	WT	FS	WT		FS	FS	WT	WT		WT		United States	2012	Cilantro	-		draft	5136351	502	32.9247	SRR3931271	PRJNA312475	SAMN05414595
		+				PNUSAE003024		O165:H25	119	B	2a/2c	+	+	-	-	-	-	-	-	-	-		WT	WT	WT	WT	WT	FS	WT		FS	FS	WT	WT		WT		United States	2016	Human	NI		draft	5263957	483	89.3969	SRR4064254	PRJNA218110	SAMN04978805
		+				2015C-4308		O165:H25	119	B	2a/2c	+	+	-	-	-	-	-	-	-	-		WT	WT	WT	WT	WT	FS	WT		FS	FS	WT	WT		WT		United States	NI	Human	NI		draft	5401222	422	171.082	SRR4116046	PRJNA218110	SAMN05725776
		+				2015C-4318		O165:H25	119	A	1a/2a	+	+	-	-	-	-	-	-	-	-		WT	WT	WT	Inf_1	WT	FS	WT		FS	FS	WT	WT		WT		United States	NI	Human	NI		draft	5313230	408	135.939	SRR4115636	PRJNA218110	SAMN05725718
		+				2015C-4484		O165:H25	119	A	1a/2a	+	+	-	-	-	-	-	-	-	-		WT	WT	WT	Inf_1	WT	FS	WT		FS	FS	WT	WT		WT		United States	2015	Human	NI		draft	5281383	364	118.285	SRR4176572	PRJNA218110	SAMN05733219
		+				2015C-4321		O165:H25	119	B	2a	+	+	-	-	-	-	-	-	-	-		WT	WT	WT	WT	WT	FS	WT		FS	FS	WT	WT		WT		United States	2015	Human	NI		draft	5443668	377	149.116	SRR4176512	PRJNA218110	SAMN05733192
		+				PNUSAE004329		O165:H25	119	A	1a/2a	+	+	-	-	-	-	-	-	-	-		WT	WT	WT	Inf_1	WT	FS	WT		FS	FS	WT	WT		WT		United States	NI	Human	NI		draft	5170011	440	82.3794	SRR4228120	PRJNA218110	SAMN05755757
		+				PNUSAE004461		O165:H25	119	A	1a/2a	+	+	-	-	-	-	-	-	-	-		WT	WT	WT	Inf_1	WT	FS	WT		FS	FS	WT	WT		WT		United States	NI	Human	NI		draft	5252887	487	95.901	SRR4293156	PRJNA218110	SAMN05789738
		+				PNUSAE004458		O165:H25	119	A	1a/2a	+	+	-	-	-	-	-	-	-	-		WT	WT	WT	Inf_1	WT	FS	WT		FS	FS	WT	WT		WT		United States	NI	Human	NI		draft	5224078	438	89.0323	SRR4346310	PRJNA218110	SAMN05826184
		+				173574		O165:H25	119	E	2a	+	+	-	-	-	-	-	-	-	-		WT	WT	WT	WT	WT	FS	WT		FS	FS	WT	WT		WT		United Kingdom	2015	Human	NI		draft	5273890	478	83.8915	SRR5031232	PRJNA315192	SAMN06030868
		+				187586		O165:H25	119	A	1a/2a	+	+	-	-	-	-	-	-	-	-		WT	WT	WT	Inf_1	WT	FS	WT		FS	FS	WT	WT		WT		United Kingdom	2015	Human	NI		draft	5066663	382	55.0703	SRR5029797	PRJNA315192	SAMN06029404
		+				OH-12-00060		O165:H25	119	A	1a/2a	+	+	-	-	-	-	-	-	-	-		unknown	WT	WT	Inf_1	WT	FS	WT		FS	FS	WT	WT		WT		United States	2012	Cilantro	-		draft	5129812	462	57.5862	SRR5040868	PRJNA338676	SAMN05721589
		+				PNUSAE004820		O165:H25	119	A	1a/2a	+	+	-	-	-	-	-	-	-	-		WT	WT	WT	Inf_1	WT	FS	WT		FS	FS	WT	WT		WT		United States	NI	Human	NI		draft	5307147	389	63.0831	SRR5054645	PRJNA218110	SAMN05924805
		+				PNUSAE004434		O165:H25	119	A	1a/2a	+	+	-	-	-	-	-	-	-	-		WT	WT	WT	Inf_1	unknown	FS	WT		FS	FS	WT	WT		WT		United States	NI	Human	NI		draft	5130326	478	74.6373	SRR5063404	PRJNA218110	SAMN05952556
		+				2015C-4293		O165:H25	119	A	1a/2a	+	+	-	-	-	-	-	-	-	-		WT	WT	WT	Inf_1	WT	FS	WT		FS	FS	WT	WT		WT		United States	NI	Human	NI		draft	5285938	403	152.274	SRR5088718	PRJNA218110	SAMN06124869
		+				PNUSAE005754		O165:H25	119	A	1a/2a	+	+	-	-	-	-	-	-	-	-		WT	WT	WT	Inf_1	WT	FS	WT		FS	FS	WT	WT		WT		United States	NI	Human	NI		draft	5277700	638	93.5425	SRR5264154	PRJNA218110	SAMN06281869
		+				2010C-3077		O165:H25	119	E	2a/2c	+	+	-	-	-	-	-	-	-	-		WT	WT	WT	WT	WT	FS	WT		FS	FS	WT	WT		WT		United States	NI	Human	NI		draft	5254557	406	154.685	SRR5312191	PRJNA218110	SAMN06475297
		+				PNUSAE006606		O165:H25	119	B	2a/2c	+	+	-	-	-	-	-	-	-	-		WT	WT	WT	WT	WT	FS	WT		FS	FS	WT	WT		WT		United States	NI	Human	NI		draft	5248563	430	85.9676	SRR5436249	PRJNA218110	SAMN06692318
		+				PNUSAE006913		O165:H25	119	A	1a/2a	+	-	-	-	-	-	-	-	-	-		WT	WT	WT	Inf_1	WT	FS	WT		FS	FS	WT	WT		WT		United States	NI	Human	NI		draft	5066905	375	108.784	SRR5515967	PRJNA218110	SAMN06887378
		+				PNUSAE006813		O165:H25	119	A	1a/2a	+	+	-	-	-	-	-	-	-	-		WT	WT	WT	Inf_1	WT	FS	WT		FS	FS	WT	WT		WT		United States	NI	Human	NI		draft	5124003	318	45.0513	SRR5579198	PRJNA218110	SAMN06847074
		+				PNUSAE006635		O165:H25	119	B	2a/2c	+	+	-	-	-	-	-	-	-	-		WT	WT	WT	WT	WT	FS	WT		FS	FS	WT	WT		WT		United States	NI	Human	NI		draft	5338324	371	84.0883	SRR5632974	PRJNA218110	SAMN07157013
		+				PNUSAE007196		O165:H25	119	A	1a/2a	+	+	-	-	-	-	-	-	-	-		WT	WT	WT	Inf_1	WT	FS	WT		FS	FS	WT	WT		WT		United States	NI	Human	NI		draft	5222328	448	94.2288	SRR5782040	PRJNA218110	SAMN07197449
		+				PNUSAE007595		O165:H25	119	B	2a/2c	+	+	-	-	-	-	-	-	-	-		WT	WT	WT	WT	WT	FS	WT		FS	FS	WT	WT		WT		United States	NI	Human	NI		draft	5274262	407	58.1009	SRR5781903	PRJNA218110	SAMN07273987
		+				PNUSAE008348		O165:H25	119	B	2a/2c	+	+	-	-	-	-	-	-	-	-		WT	WT	WT	WT	WT	FS	WT		FS	FS	WT	WT		WT		United States	NI	Human	NI		draft	5330957	492	107.188	SRR5893645	PRJNA218110	SAMN07430058
		+				PNUSAE009677		O165:H25	119	B	2a/2c	+	+	-	-	-	-	-	-	-	-		WT	WT	WT	WT	WT	FS	WT		FS	FS	WT	WT		WT		United States	NI	Human	NI		draft	5210325	524	42.6484	SRR6071807	PRJNA218110	SAMN07629568
		+				2014-22-137-8		O165:H25	119	E	2a/2c	+	+	-	-	-	-	-	-	-	-		WT	WT	WT	WT	WT	FS	WT		FS	FS	WT	WT		WT		Norway	2014	Dairy	-		draft	5021280	220	-	ESC_HA7159AA
		+				Z2TW04		OUT:H25	119	A	1a/2a	+	+	-	-	-	-	-	-	-	-		WT	WT	WT	Inf_1	WT	FS	WT		-	FS	WT	WT		WT		United Kingdom	2015	Human	NI		draft	5197850	511	131.611	SRR6321296	PRJNA419720	SAMN08095921
		+				PNUSAE011121		O165:H25	119	A	2a	+	+	-	-	-	-	-	-	-	-		WT	WT	WT	WT	WT	FS	WT		FS	FS	WT	WT		WT		United States	NI	Human	NI		draft	5471278	552	131.68	SRR6342350	PRJNA218110	SAMN08115704
		+				PNUSAE012434		O165:H25	119	A	1a/2a	+	+	-	-	-	-	-	-	-	-		WT	WT	WT	Inf_1	WT	FS	WT		FS	FS	WT	WT		WT		United States	NI	Human	NI		draft	5197526	481	56.2747	SRR6799252	PRJNA218110	SAMN08631069
		+				PNUSAE012615		O165:H25	119	A	1a/2a	+	+	-	-	-	-	-	-	-	-		WT	WT	WT	Inf_1	WT	FS	WT		FS	FS	WT	WT		WT		United States	NI	Human	NI		draft	5297884	487	111.168	SRR6870593	PRJNA218110	SAMN08743764
		+				PNUSAE012978		O165:H25	119	B	2a/2c	+	+	-	-	-	-	-	-	-	-		WT	WT	WT	WT	WT	FS	WT		FS	FS	WT	WT		WT		United States	NI	Human	NI		draft	5334621	494	120.515	SRR6949564	PRJNA218110	SAMN08872682
		+				PNUSAE013817		O165:H25	119	A	2a	+	+	-	-	-	-	-	-	-	-		WT	WT	WT	WT	WT	FS	WT		FS	FS	WT	WT		WT		United States	NI	Human	NI		draft	5245625	403	95.7231	SRR7152980	PRJNA218110	SAMN09197663
		+				PNUSAE013688		O165:H25	119	A	1a/2a	+	+	-	-	-	-	-	-	-	-		WT	WT	WT	Inf_1	WT	FS	WT		FS	FS	WT	WT		WT		United States	NI	Human	NI		draft	5226573	338	74.1888	SRR7188631	PRJNA218110	SAMN09229874
		+				PNUSAE014368		OUT:H25	119	A	1a/2a	+	+	-	-	-	-	-	-	-	-		WT	WT	WT	Inf_1	WT	FS	WT		FS	FS	WT	WT		WT		United States	NI	Human	NI		draft	5156202	548	94.2401	SRR7244114	PRJNA218110	SAMN09289819
		+				PNUSAE014502		O165:H25	119	A	1a/2a	+	+	-	-	-	-	-	-	-	-		WT	WT	WT	Inf_1	WT	FS	WT		FS	FS	WT	WT		WT		United States	NI	Human	NI		draft	5362292	549	99.822	SRR7280414	PRJNA218110	SAMN09382201
		+				PNUSAE014750		OUT:H25	119	B	2a/2c	+	+	-	-	-	-	-	-	-	-		WT	WT	WT	WT	WT	FS	WT		FS	FS	WT	WT		WT		United States	NI	Human	NI		draft	5141425	655	84.1649	SRR7346153	PRJNA218110	SAMN09428916
		+				2017C-4625C1		O165:H25	119	A	1a/2a	+	+	-	-	-	-	-	-	-	-		WT	WT	WT	Inf_1	WT	FS	WT		FS	FS	WT	WT		WT		United States	NI	Human	NI		draft	5312622	456	68.1386	SRR7460820	PRJNA218110	SAMN09533790
		+				PNUSAE013751		OUT:H25	119	A	2a	+	+	-	-	-	-	-	-	-	-		WT	WT	WT	Inf_1	WT	FS	WT		FS	FS	WT	WT		WT		United States	NI	Human	NI		draft	5156566	531	121.221	SRR7465121	PRJNA218110	SAMN09534769
		+				PNUSAE015152		O165:H25	119	A	1a/2a	+	+	-	-	-	-	-	-	-	-		WT	WT	WT	Inf_1	WT	FS	WT		FS	FS	WT	WT		WT		United States	NI	Human	NI		draft	5259006	468	62.2344	SRR7479018	PRJNA218110	SAMN09623591
		+	+			88-3001 (B2)		O165:H25	119	B	2a/2c	+	+	-	-	-	-	-	-	-	-		WT	WT	WT	WT	WT	FS	WT		FS	FS	WT	WT		WT		United States	NI	Human	NI		complete	5270412	2	-	CP027363-4	PRJNA218110	SAMN08579570
		+	+			2013C-4830 (A1)		O165:H25	119	A	1a/2a	+	+	-	-	-	-	-	-	-	-		WT	WT	WT	Inf_1	WT	FS	WT		FS	FS	WT	WT		WT		United States	2013	Human	NI		complete	5303516	3	-	CP027325-7	PRJNA224116	SAMN08579560
		+				FWSEC0373		O165:H25	119	A	1a/2a	+	+	-	-	-	-	-	-	-	-		WT	WT	WT	Inf_1	WT	FS	WT		FS	FS	WT	WT		WT		Canada	2013	Water	-		draft	5257816	329	51.3067	SRR7612234	PRJNA287560	SAMN08797245
		+				FWSEC0380		O165:H25	119	B	2a/2c	+	+	-	-	-	-	-	-	-	-		WT	WT	WT	WT	WT	FS	WT		FS	FS	WT	WT		WT		Canada	2013	Water	-		draft	5309761	370	151.031	SRR7612331	PRJNA287560	SAMN08797252
		+				PNUSAE024667		O165:H25	119	B	2a	+	+	-	-	-	-	-	-	-	-		WT	WT	WT	WT	WT	FS	WT		FS	FS	WT	WT		WT		United States	NI	Human	NI		draft	5402680	547	102.845	SRR9132227	PRJNA218110	SAMN11869308
		+				PNUSAE025594		O165:H25	119	A	1a/2a	+	+	-	-	-	-	-	-	-	-		WT	WT	WT	Inf_1	WT	FS	WT		FS	FS	WT	WT		WT		United States	NI	Human	NI		draft	5224708	472	112.237	SRR9355500	PRJNA218110	SAMN12109110
		+				PNUSAE025615		O165:H25	119	A	2a/2c	+	+	-	-	-	-	-	-	-	-		WT	WT	WT	Inf_1	WT	FS	WT		FS	FS	WT	WT		WT		United States	NI	Human	NI		draft	5348432	436	52.3676	SRR9596664	PRJNA218110	SAMN12137410
		+				CFSAN095605		O165:H25	119	B	2a/2c	+	+	-	-	-	-	-	-	-	-		WT	WT	WT	WT	WT	FS	WT		FS	FS	WT	WT		WT		United States	2013	Baby Spinach	-		draft	5172420	483	58.5891	SRR9651974	PRJNA230969	SAMN12230443
		+				PNUSAE026155		O165:H25	119	B	2a/2c	+	+	-	-	-	-	-	-	-	-		WT	WT	WT	WT	WT	FS	WT		FS	FS	WT	WT		WT		United States	NI	Human	NI		draft	5491032	485	105.387	SRR9646271	PRJNA218110	SAMN12219598
		+				PNUSAE026646		O165:H25	119	B	2a/2c	+	+	-	-	-	-	-	-	-	-		WT	WT	WT	WT	WT	FS	WT		FS	FS	WT	WT		WT		United States	NI	Human	NI		draft	5211202	469	179.499	SRR9693742	PRJNA218110	SAMN12285650
		+				16-04982		O165:H25	119	A	1a/2a	+	+	-	-	-	-	-	-	-	-		WT	WT	WT	Inf_1	WT	FS	WT		FS	FS	WT	WT		WT		Germany	2016	Human	NI		draft	5231070	527	106.405	ERR3309106	PRJEB32361	SAMEA5591945
		+				AUSMDU00014156		O165:H25	119	B	1a/2a/2c	+	+	-	-	-	-	-	-	-	-		WT	WT	WT	WT	WT	FS	WT		FS	FS	WT	WT		WT		Australia	2012	Human	NI		draft	5190405	505	91.8526	SRR8625708	PRJNA319594	SAMN11008231
		+				MOD1-EC416		O165:H25	119	B	2a/2c	+	+	-	-	-	-	-	-	-	-		WT	WT	WT	WT	WT	FS	WT		FS	FS	WT	WT		WT		United States	1947	Human	NI		draft	5018251	323	-	NKEL01000001-368	PRJNA224116	SAMN05591579
		+				MOD1-EC404		O165:H25	119	B	2a/2c	+	+	-	-	-	-	-	-	-	-		WT	WT	WT	WT	WT	FS	WT		FS	FS	WT	WT		WT		United States	1947	Human	NI		draft	5021388	300	-	NKEO01000001-343	PRJNA224116	SAMN05591585
		+				13E0718		O165:H25	119	E	2a	+	-	-	-	-	-	-	-	-	-		WT	WT	WT	WT	WT	FS	WT		FS	FS	WT	WT		WT		Germany	1997	Bovine	NI		draft	5189087	410	64.7803	SRR9972668	PRJNA559322	SAMN12533170
		+				1001189		O165:H25	119	A	1a/2a	+	+	-	-	-	-	-	-	-	-		WT	WT	WT	Inf_1	WT	FS	WT		FS	FS	WT	WT		WT		United Kingdom	2020	Human	NI		draft	5146223	495	115.855	SRR12813856	PRJNA315192	SAMN16422587
		+				EC20152005		O165:H25	119	B	1a/2a	+	+	-	-	-	-	-	-	-	-		WT	WT	WT	WT	WT	FS	WT		FS	FS	WT	WT		WT		Canada	2015	Environment	-		draft	5206711	463	55.3726	SRR12852167	PRJNA670237	SAMN16490161
		+				EC20140178		O165:H25	119	A	1a/2a	+	+	-	-	-	-	-	-	-	-		WT	WT	WT	Inf_1	WT	FS	WT		FS	FS	WT	WT		WT		Canada	2014	Environment	-		draft	5259855	407	65.0235	SRR12852255	PRJNA670237	SAMN16490115
		+				2015C-4807		O165:H25	119	A	1a/2a	+	+	-	-	-	-	-	-	-	-		WT	WT	WT	Inf_1	WT	FS	WT		FS	FS	WT	WT		WT		United States	2015	Human	NI		draft	5236557	381	135.036	SRR12850744	PRJNA218110	SAMN16486145
		+				YA00220742		O165:H25	119	E	2a	+	+	-	-	-	-	-	-	-	-		WT	WT	WT	WT	WT	FS	WT		FS	FS	WT	WT		WT		South Africa	2020	Human	NI		draft	5151771	351	96.3183	ERR5750969	PRJEB39739	SAMEA8597973
		+				PNUSAE071305		O165:H25	119	B	2a/2c	+	+	-	-	-	-	-	-	-	-		WT	WT	WT	WT	WT	FS	WT		FS	FS	WT	WT		WT		United States	2021	Human	NI		draft	5324498	402	105.684	SRR14359387	PRJNA218110	SAMN18923168
		+				PNUSAE075201		O165:H25	119	A	1a/2a	+	+	-	-	-	-	-	-	-	-		WT	WT	WT	Inf_1	WT	FS	WT		FS	FS	WT	WT		WT		United States	2021	Human	NI		draft	5189173	352	146.848	SRR14878698	PRJNA218110	SAMN19804751
		+				PNUSAE079803		O165:H25	119	B	2a/2c	+	+	-	-	-	-	-	-	-	-		WT	WT	WT	WT	WT	FS	WT		FS	FS	WT	WT		WT		United States	2021	Human	NI		draft	5240504	384	68.7838	SRR15422762	PRJNA218110	SAMN20721224
		+				1538018		O165:H25	119	A	1a/2a	+	+	-	-	-	-	-	-	-	-		WT	WT	WT	Inf_1	WT	FS	WT		FS	FS	WT	WT		WT		United Kingdom	2021	Human	NI		draft	5245170	493	88.4555	SRR17099034	PRJNA315192	SAMN23569786
		+				PNUSAE005706		O172:H25	660	H	2a	+	+	-	-	-	-	-	-	-	-		WT	WT	WT	WT	WT	FS	Inf		FS	FS	WT	WT		WT		United States	NI	Human	NI		draft	5286800	436	76.8362	SRR5221938	PRJNA218110	SAMN06235182
		+				PNUSAE006895		O172:H25	660	H	2a	+	+	-	-	-	-	-	-	-	-		WT	WT	WT	WT	WT	FS	Inf		FS	FS	WT	WT		WT		United States	NI	Human	NI		draft	5178752	396	66.9135	SRR5515955	PRJNA218110	SAMN06887329
		+				PNUSAE012282		OUT:H25	660	H	2a	+	+	-	-	-	-	-	-	-	-		WT	WT	WT	WT	WT	FS	Inf		FS	FS	WT	WT		WT		United States	NI	Human	NI		draft	5214226	587	199.576	SRR7072894	PRJNA218110	SAMN08993092
		+	+			90-3040 (H2)		O172:H25	660	H	2a/2a	+	+	-	-	-	-	-	-	-	-		WT	WT	WT	WT	WT	FS	Inf		FS	FS	WT	WT		WT		United States	NI	Human	NI		complete	5327959	2	-	CP027459-60	PRJNA224116	SAMN08579586
	+	+	+			88-3510 (H3)		O172:H25	660	H	2a	+	+	-	-	-	-	-	-	-	-		WT	WT	FS	WT	WT	FS	Inf		FS	FS	WT	WT		WT		United States	NI	Human	NI		complete	5206124	2	-	CP027675-6	PRJNA218110	SAMN08579609
		+	+			2013C-3492 (H1)		O172:H25	660	H	1a/2a	+	+	-	-	-	-	-	-	-	-		WT	WT	WT	WT	WT	FS	Inf		FS	FS	WT	WT		WT		United States	2013	Human	NI		complete	5270374	2	-	CP027445-6	PRJNA224116	SAMN08579580
		+				201600754		OUT:H25	660	H	2a	-	+	-	-	-	-	-	-	-	-		WT	WT	WT	WT	WT	FS	Inf		FS	FS	WT	WT		WT		France	2016	Human	NI		draft	4964175	355	-	ESC_KA9416AA
		+				FLAG-59726		O172:H25	660	H	2a	+	+	-	-	-	-	-	-	-	-		WT	WT	WT	WT	WT	FS	Inf		FS	FS	WT	WT		WT		United States	2020	Cheese	-		draft	5115588	493	76.2582	SRR11180055	PRJNA329615	SAMN14350111
		+				953241		O172:H25	660	H	2a	+	+	-	-	-	-	-	-	-	-		WT	WT	WT	WT	WT	FS	Inf		FS	FS	WT	WT		WT		United Kingdom	2020	Human	NI		draft	5093072	510	93.0476	SRR12010386	PRJNA315192	SAMN15233454
		+				954973		O172:H25	660	H	2a	+	+	-	-	-	-	-	-	-	-		WT	WT	WT	WT	WT	FS	Inf		FS	FS	WT	WT		WT		United Kingdom	2020	Human	NI		draft	5216400	402	77.0308	SRR12091838	PRJNA315192	SAMN15369676
		+				1057279		OUT:H25	660	H	2a	+	+	-	-	-	-	-	-	-	-		WT	WT	WT	WT	WT	FS	Inf		FS	FS	WT	WT		WT		United Kingdom	2020	Human	NI		draft	5016646	462	74.252	SRR13310639	PRJNA315192	SAMN17168488
		+				PNUSAE073012		O172:H25	660	H	2a	+	+	-	-	-	-	-	-	-	-		WT	WT	WT	WT	WT	FS	Inf		FS	FS	WT	WT		WT		United States	2021	Human	NI		draft	5145191	310	134.596	SRR14655922	PRJNA218110	SAMN19341805
		+				2009C-3704		O165:H25	5486	G	1a/2a	+	+	-	-	-	-	-	-	-	-		WT	WT	WT	WT	WT	FS	WT		FS	FS	WT	WT		WT		United States	NI	Human	NI		draft	5411242	796	121.67	SRR2014849	PRJNA218110	SAMN02991219
4						FWSEC0576		O165:H25	5486	NT	1a/2a	+	-	-	-	-	-	-	-	-	-		WT	WT	WT	WT	WT	FS	WT		FS	FS	WT	WT		WT		Canada	NI	Human	NI		draft	5233798	472	151.921	SRR7612216	PRJNA287560	SAMN08797419
4	+	+				FWSEC0550		O165:H25	5486	G	1a/2a	+	+	-	-	-	-	-	-	-	-		WT	WT	WT	WT	WT	FS	WT		FS	FS	WT	WT		WT		Canada	2012	Bovine	NI		draft	5170104	589	101.048	SRR7612323	PRJNA287560	SAMN08797408
		+				PNUSAE006630		OUT:H25	7316	D	1a/2a/2c	+	+	-	-	-	-	-	-	-	-		WT	WT	WT	WT	WT	FS	WT		FS	FS	WT	WT		WT		United States	NI	Human	NI		draft	5453850	728	76.1235	SRR5457787	PRJNA218110	SAMN06711363
		+				AUSMDU00014371		OUT:H25	7316	D	1a/2a/2c	+	+	-	-	-	-	-	-	-	-		WT	WT	WT	WT	WT	FS	WT		FS	FS	WT	WT		WT		Australia	2015	Human	NI		draft	5466377	570	116.748	SRR8625706	PRJNA319594	SAMN11008233
		+				AUSMDU00014291		OUT:H25	7316	D	1a/2a/2c	+	+	-	-	-	-	-	-	-	-		WT	WT	WT	WT	WT	FS	WT		FS	FS	WT	WT		WT		Australia	2014	Human	NI		draft	5298924	467	85.1108	SRR8625707	PRJNA319594	SAMN11008232
		+				AUSMDU00014138		O165:H25	7316	D	1a/2c	+	+	-	-	-	-	-	-	-	-		WT	WT	WT	WT	WT	FS	WT		FS	FS	WT	WT		WT		Australia	2011	Human	NI		draft	5326297	559	86.8972	SRR8625709	PRJNA319594	SAMN11008230
		+				AUSMDU00016781		OUT:H25	7316	D	1a/2a/2c	+	+	-	-	-	-	-	-	-	-		WT	WT	WT	Inf_2	WT	FS	WT		FS	FS	WT	WT		WT		Australia	2012	Human	NI		draft	5408896	885	89.9872	SRR8592201	PRJNA319594	SAMN10967827
	+	+				PNUSAE013033		O165:H25	8250	A	2a/2c	+	+	-	-	-	-	-	-	-	-		WT	WT	WT	WT	WT	FS	WT		FS	FS	WT	WT		WT		United States	NI	Human	NI		draft	5242771	432	62.9983	SRR7107017	PRJNA218110	SAMN09060271
						9777		OUT:H25	8699	NT	2c	θ subtype	+	-	-	-	-	-	-	-	-		WT	WT	WT	WT	WT	WT	WT		WT	FS	WT	WT		WT		Australia	2018	NI	-		draft	5063303	214	-	ESC_KA6495AA
	+					AUSMDU00014162		O165:H25	8699	NT	2c	θ subtype	+	-	-	-	-	-	-	-	-		WT	WT	WT	WT	WT	WT	WT		WT	FS	WT	WT		WT		Australia	2012	Human	NI		draft	5116060	250	70.1987	SRR8625855	PRJNA319594	SAMN11008296
						674337		O76:H25	12464	NT	-	+	-	+	+	+	+	+	+	-	+		WT	WT	WT	WT	WT	WT	WT		-	FS	WT	WT		WT		United Kingdom	2019	Human	NI		draft	5196566	566	69.8203	SRR15365923	PRJNA315192	SAMN20606627
	+					1337824		O76:H25	12464	NT	-	+	-	+	+	+	+	+	+	+	+		WT	WT	WT	WT	WT	WT	WT		-	FS	WT	WT		WT		United Kingdom	2021	Wild animal	-		draft	5200477	419	35.406	SRR15842908	PRJNA315192	SAMN21386972
UT, untypeable; NT, not tested
* WT, wild type; FS, frameshift insertion/deletion; Inf, in-frame insertion/deletion
† SA, stomach ache; D, diarrhea; BD, bloody diarrhea; AKI, acute kidney injury; HUS, haemolytic uremic syndrome; ASX, asymptomatic; NI, no information
‡ BioProject PRJDB8147 includes the sequences of not only O165:H25 STEC but also STECs of O121:H19, O145:H28, O146:H21, Onovel1:H16, OUT (untypable):H7, O157:H19, O50:H32, and O63:H6.
[truncated: 1 more columns]

## Sheet: TableS2
Table S2 Stx2 production levels of 50 CC119ss strains and their Stx phages.
						Stx2a phage					Stx2c phage					Stx1a phage
Strain	Country	ST	fastBAPS clade	Stx2 production (µg/ml)*		Length (bp)†	Integration site	Type§	Accession No.		Length (bp)†	Integration site	Type§	Accession No.		Length (bp)†	Integration site	Type§	Accession No.
2013C-4830	JPN	119	A	N/A		48533	sapB		CP027325							53375	prfC	V	CP027325
JNE122398	JPN	119	A	28.7±4.7		48845	sapB	I	LC727840							53375	prfC	V	LC727891
JNE121849	JPN	119	A	24.1±1.5		48534	sapB	I	LC727841							53385	prfC	V	LC727892
2012C-4227	JPN	119	A	N/A		47276	sapB		CP013029							53318	prfC	V	CP013029
JNE130812	JPN	119	A	23.9±2.8		48534	sapB	I	LC727842							53385	prfC	V	LC727893
JNE122536	JPN	119	A	23.1±3.3		48543	sapB	I	LC727843							53385	prfC	V	LC727894
JNE122137	JPN	119	A	26.6±5.5		47281	sapB	II	LC727844							53,385‡	prfC	V'	LC727895
JNE112618	JPN	119	A	28.6±7.3		47291	sapB	II	LC727845							54698	prfC	V	LC727896
JNE092371	JPN	119	A	32.9±5.0		47291	sapB	II'-a	LC727846							54698	prfC	V	LC727897
JNE102772	JPN	119	A	26.8±4.5		47280	sapB	II	LC727847							54698	prfC	V	LC727898
JNE111036	JPN	119	A	27.7±2.4		47300	sapB	II	LC727848							54698	prfC	V	LC727899
JNE071577	JPN	119	A	13.7±2.1		47291	sapB	II	LC727849							53385	prfC	V	LC727900
PV98-693	JPN	119	A	66.4±3.7		47291	sapB	II	LC727850		49579	prfC	IV	LC727876
JNE090279	JPN	119	B	108±9.5		48542	sapB	I'	LC727851		49093	prfC	IV	LC727877
JNE072859	JPN	119	B	118±13		48542	sapB	I	LC727852		49579	prfC	IV	LC727878
JNE072951	JPN	119	B	71.2±1.6		48544	sapB		AP026739		49574	prfC		AP026739
2499	JPN	119	B	14.0±3.5		47282	sapB	II	LC727853							53385	prfC	V	LC727901
JNE090861	JPN	119	B	38.4±7.0		47282	sapB	II	LC727854							52953	prfC	V	LC727902
JNE082642	JPN	119	B	10.1±1.7		47292	sapB	II	LC727855		50909	prfC	IV	LC727879
88-3001	USA	119	B	N/A		47379	sapB		CP027363		49574	prfC		CP027363
2409	JPN	119	B	8.1±0.5		47283	sapB	II	LC727856		49417	prfC	IV	LC727880		63340	wrbA	VI	LC727903
JNE110611	JPN	119	B	65.2±0.7		47294	sapB		AP026742		49414	prfC		AP026742
JNE082796	JPN	119	B	25.2±3.4		48512	sapB	I	LC727857		51,820‡	prfC	IV'	LC727881
JNE102208	JPN	119	C	55.8±5.7		48489	sapB	I	LC727858		51045	prfC	IV	LC727882
JNE102805	JPN	119	C	41.7±9.6		48506	sapB	I	LC727859		51045	prfC	IV	LC727883
JNE121036	JPN	119	C	58.6±5.8		48488	sapB	I	LC727860		50559	prfC	IV	LC727884
JNE091235	JPN	119	C	29.7±3.3		48488	sapB	I	LC727861		51045	prfC	IV	LC727885
JNE131866	JPN	119	C	46.5±9.5		48488	sapB	I	LC727862
04E077	JPN	119	C	49.5±1.9		48489	sapB	I	LC727863		50883	prfC	IV	LC727886
PV06-98	JPN	119	C	17.9±2.9		48494	sapB	I	LC727864
PV06-71	JPN	119	C	31.3±0.7		48498	sapB		AP026746		50888	prfC		AP026746
JNE090996	JPN	119	C	45.3±2.8		48497	sapB	I	LC727865
154	JPN	119	C	40.6±8.4		48488	sapB	I	LC727866
PV06-136	JPN	119	C	27.8±0.8		48488	sapB	I	LC727867
JNE130578	JPN	119	C	107±6.2		48488	sapB	I	LC727868		50887	prfC	IV	LC727887
JNE071324	JPN	7316	D	57.7±11		47274	sapB		AP026751		49579	prfC		AP026751		61060	argW		AP026751
JNE110649	JPN	7316	D	85.1±6.3		47229	sapB	II	LC727869		49417	prfC	IV	LC727888		59756	argW	VII	LC727904
EH0430	BEL	119	E	31.3±2.8		53134	sapB	II'-a	LC727870		50492	prfC	IV	LC727889
EH0474	BEL	119	E	27.6±5.6		54401	sapB	II'-a	LC727871		51805	prfC	IV	LC727890
PV01-97	JPN	119	E	26.0±6.4		28640	sapB		AP026754		50492	prfC		AP026754
EH1535	BEL	119	E	29.6±4.7		54401	sapB	II'-b	LC727872
JNE072929	JPN	119	F	23.0±5.2		38,868‡	sapB		AP026759		50492	prfC		AP026759
JNE102603	JPN	13715	G	106±8.1		53627	sapB		AP026761							54418	prfC		AP026761
JNE160313	JPN	660	H	37.4±6.4		38688	sapB	III	LC727873								argW	VII'	not sequenced
JNE130574	JPN	13560	H	80.5±5.9			sapB	III'	not sequenced
2013C-3492	USA	660	H	N/A		32403	sapB		CP027445							54503	prfC		CP027445
90-3040	USA	660	H	N/A		32396	sapB		CP027459
						60693	argW		CP027459
88-3510	USA	660	H	N/A		32390	sapB		CP027675
JNE202033	JPN	660	H	141±13		38681	sapB	III	LC727874
JNE210578	JPN	660	H	37.9±2.8		38689	sapB	III	LC727875
N/A, not applicable
* Determined by an HTRF assay (means±S.D.; n=3).
† Excluding the sequence of the attachment sites (attL and attR).
‡ Excluding the Mu-like phage.
§ Strategies for Long PCR analysis and sequence determination of Stx phage genomes (see Fig. S1 for more details)

## Sheet: TableS3
Table S3 E. coli strains used for the construction of a core gene-based phylogenetic tree.
				ter genes
Strain	Serotype	Phylotype	SpLE1 coverage	terW	terZ	terA	terB	terC	terD	terE	terF	eae subtype	stx subtype	Accession number*	Reference
RM8385	O103:H11	B1	99.8099	+	+	+	+	+	+	+	+	β1	1a	CP028112	Parker CT, et al. Microbiol Resour Announc 2018;7:e00807-18.
12009	O103:H2	B1	50.8986	+	+	+	+	+	+	+	+	ε1	1a/2a	AP010958	Ogura Y, et al. Proc Natl Acad Sci USA 2009;106:17939-17944.
2013C-3264	O103:H25	B1	49.0388	+	+	+	+	+	+	+	+	θ	1a	CP027544	Patel PN, et al. Genome Announc 2018;6:e00391-18.
94-3024	O104:H21	B1	15.7569	-	-	-	-	-	-	-	-	-	2a	CP009106	Yan X, et al. BMC Microbiol 2015;15:83.
C227-11	O104:H4	B1	56.4164	+	+	+	+	+	+	+	+	-	2a	CP011331	Beaulaurier J, et al. Nat. Commun 2015;6:7438.
RM9387	O104:H7	B1	0	-	-	-	-	-	-	-	-	-	2a	CP009104	Yan X, et al. BMC Microbiol 2015;15:83.
11128	O111:H8	B1	86.3324	+	+	+	+	+	+	+	+	θ	1a/2a	AP010960	Ogura Y, et al. Proc Natl Acad Sci USA 2009;106:17939-17944.
2014C-4705	O112:H21	B1	6.91146	+	+	+	+	+	+	+	-	-	1c/2b	CP027640	Patel PN, et al. Genome Announc 2018;6:e00391-18.
RM10466	O113:H21	B1	13.9829	-	-	-	-	-	-	-	-	-	2a/2a/2d	CP028381	Parker CT, et al. Microbiol Resour Announc 2018;7:e00807-18.
90-9280	O114:H49	B1	3.87139	-	-	-	-	-	-	-	-	-	-	CP024240	Smith P, et al. Genome Announc 2018;6:e01311-17.
2015C-4498	O117:H8	B1	98.4684	+	+	+	+	+	+	+	+	θ	1a	CP027552	Patel PN, et al. Genome Announc 2018;6:e00391-18.
2013C-4538	O118:H16	B1	99.8133	+	+	+	+	+	+	+	+	β1	1a	CP027582	Patel PN, et al. Genome Announc 2018;6:e00391-18.
2009C-3133	O119:H4	G	12.7806	-	-	-	-	-	-	-	-	-	1a	CP013025	Lindsey RL, et al. Genome Announc 2015;3:e01496-15.
PCN033	O11:H15	D	2.90905	-	-	-	-	-	-	-	-	-	-	CP006632	Liu C, et al. BMC Genomics 2015;16:717.
MRY15-117	O11:H25	F	4.82446	-	-	-	-	-	-	-	-	-	-	AP017617	Sekizuka T, et al. Sci Rep 2017;7:928.
16-9255	O121:H19	B1	49.8991	+	+	+	+	+	+	+	-	ε1	2a	CP022407	Robertson J, et al. Genome Announc 2018;6:e01561-17.
E2348/69	O127:H6	B2	15.5401	-	-	-	-	-	-	-	-	α1	-	FM180568	Iguchi A, et al. J Bacteriol 2009;191:347-354.
90-9281	O128:H27	B1	6.29928	-	-	-	-	-	-	-	-	-	-	CP024243	Smith P, et al. Genome Announc 2018;6:e01311-17.
07-4299	O130:H11	B1	5.45868	-	-	-	-	-	-	-	-	-	2a	CP027462	Patel PN, et al. Genome Announc 2018;6:e00391-18.
NCTC9966	O134:H35	A	1.8412	-	-	-	-	-	-	-	-	-	-	LS483296	unpublished
NCTC9967	O135:H30	A	0	-	-	-	-	-	-	-	-	-	-	LS483303	unpublished
08-00022	O136:H16	A	98.473	+	+	+	+	+	+	+	+	-	1a	CP013662	Lorenz SC, et al. Genome Announc. 2016;4:e00846-16.
88-3493	O137:H41	E	2.26672	-	-	-	-	-	-	-	-	-	1a/2d	CP027457	Patel PN, et al. Genome Announc 2018;6:e00391-18.
E24377A	O139:H28	B1	6.47667	-	-	-	-	-	-	-	-	-	-	CP000800	Rasko DA, et al. J Bacteriol 2008;190:6881-6893.
CFSAN004176	O145:H25	A	47.637	+	+	+	+	+	+	+	+	β1	2a/2a	CP014583	Lorenz SC, et al. BMC Microbiol 2017;17:183.
RM13514	O145:H28	D	92.1239	+	+	+	+	+	+	+	+	γ1	2a	CP006027	Cooper KK, et al. BMC Genomics 2014;15:17.
2015C-4136CT1	O145:H34	B2	0.0857991	-	-	-	-	-	-	-	-	ι1	2f	CP027550	Patel PN, et al. Genome Announc 2018;6:e00391-18.
2013C-3033	O146:H21	B1	7.35205	-	-	-	-	-	-	-	-	-	1c	CP027323	Patel PN, et al. Genome Announc 2018;6:e00391-18.
UMNF18	O147:H4	A	9.60834	-	-	-	-	-	-	-	-	-	2e	AGTD01000001	Shepard SM, et al. J Bacteriol 2011;194:395-405.
UMNK88	O149:H10	A	93.768	+	+	+	+	+	+	+	+	-	-	CP002729	Shepard SM, et al. J Bacteriol 2011;194:395-405.
SE15	O150:H5	B2	13.6223	-	-	-	-	-	-	-	-	-	-	AP009378	Toh H, et al. J Bacteriol 2010;192:1165-1166.
SE11	O152:H28	B1	0	-	-	-	-	-	-	-	-	-	-	AP009240	Oshima K, et al. DNA Res 2008;15:375-386.
2011C-4315	O153:H2	B1	8.8605	-	-	-	-	-	-	-	-	ε1	1a	CP024479	Schroeder MR, et al. Genome Announc 2018;6:e01384-17.
13E0780	O156:H25	B1	48.1936	+	+	+	+	+	+	+	+	ζ3	1a	CP020106	Geue L, et al. Genome Announc 2017;5:e00321-17.
13E0767	O156:H8	B1	1.89222	-	-	-	-	-	-	-	-	θ	-	CP020107	Geue L, et al. Genome Announc 2017;5:e00321-17.
Santai	O157:H16	D	7.98163	-	-	-	-	-	-	-	-	-	-	CP007592	unpublished
2016C-3936C1	O157:H48	D	29.1694	-	-	-	-	-	-	-	-	-	-	CP018770	Lindsey RL, et al. Genome Announc 2017;5:e01725-16.
Sakai	O157:H7	E	100	+	+	+	+	+	+	+	+	γ1	1a/2a	BA000007	Hayashi T, et al. DNA Res. 2001;8:11-22.
90-9272	O15:H11	A	11.6003	-	-	-	-	-	-	-	-	-	-	CP024239	Smith P, et al. Genome Announc 2018;6:e01311-17.
NCTC11023	O160:H34	A	3.65574	-	-	-	-	-	-	-	-	-	-	LS483297	unpublished
2012C-4277	O165:H25	A	2.91949	-	-	-	-	-	-	-	-	ε1	1a/2a	CP013029	Lindsey RL, et al. Genome Announc 2015;3:e01496-15.
09-00049	O168:H8	B1	98.291	+	+	+	+	+	+	+	+	-	2a	CP015228	Lorenz SC, et al. Genome Announc. 2016;4:e00846-16.
F6326-C1	O169:H41	E	6.65291	-	-	-	-	-	-	-	-	-	-	CP024263	Smith P, et al. Genome Announc 2018;6:e01311-17.
88-3510	O172:H25	A	2.92181	-	-	-	-	-	-	-	-	ε1	2a	CP027675	Patel PN, et al. Genome Announc 2018;6:e00391-18.
89-3156	O174:H21	B1	17.8961	-	-	-	-	-	-	-	-	-	2a/2c	CP027366	Patel PN, et al. Genome Announc 2018;6:e00391-18.
O177H21	O177:H21	B1	9.84834	-	-	-	-	-	-	-	-	-	-	CP016546	Terveer EM, et al. PLoS One 2017;12:e0178598.
SMN013SH2	O177:H25	A	91.863	+	+	+	+	+	+	+	+	β1	2c	CP023673	Sheng H, et al. Genome Announc 2018;6:e01592-17.
2012C-4431	O178:H19	B1	4.97287	-	-	-	-	-	-	-	-	-	1a/2a/ 2a/2d	CP024289	Schroeder MR, et al. Genome Announc 2018;6:e01384-17.
UMN026	O17:H18	D	17.5343	-	-	-	-	-	-	-	-	-	-	CU928163	Touchon M, et al. PLoS Genet. 2009;5:e1000344.
2015C-3905	O181:H49	B1	18.4619	-	-	-	-	-	-	-	-	-	2a/2a	CP027371	Patel PN, et al. Genome Announc 2018;6:e00391-18.
D181	O182:H21	B1	15.2699	-	-	-	-	-	-	-	-	-	-	CP024252	Smith P, et al. Genome Announc 2018;6:e01311-17.
13E0725	O182:H25	B1	10.304	-	-	-	-	-	-	-	-	ζ3	1a	CP020092	Geue L, et al. Genome Announc 2017;5:e00321-17.
2014C-3338	O183:H18	G	0	-	-	-	-	-	-	-	-	-	1a/2a	CP027452	Patel PN, et al. Genome Announc 2018;6:e00391-18.
2012C-4502	O185:H28	G	0	-	-	-	-	-	-	-	-	-	1a/2a	CP027440	Patel PN, et al. Genome Announc 2018;6:e00391-18.
2013C-3513	O186:H11	B1	99.8041	+	+	+	+	+	+	+	+	β1	1a	CP027555	Patel PN, et al. Genome Announc 2018;6:e00391-18.
CFSAN051542	O18ac:H14	Untypable	1.67308	-	-	-	-	-	-	-	-	-	-	CP020835	unpublished
KL53	O18:H14	A	1.87251	-	-	-	-	-	-	-	-	-	-	CP030919	Soltys K, et al. Genome Announc 2018;6:e00220-18.
IHE3034	O18:H7	B2	15.285	-	-	-	-	-	-	-	-	-	-	CP001969	Moriel DG, et al. Proc Natl Acad Sci USA 2010;107:9072-9077.
SMS-3-5	O19:H34	F	7.2535	-	-	-	-	-	-	-	-	-	-	CP000970	Fricke WF, et al. J Bacteriol 2008;190:6779-6794.
MRY15-131	O1:H25	F	4.45691	-	-	-	-	-	-	-	-	-	-	AP017620	Sekizuka T, et al. Sci Rep 2017;7:928.
APEC O1	O1:H7	B2	6.74566	-	-	-	-	-	-	-	-	-	-	CP000468	Johnson TJ, et al. J Bacteriol 2007;189:3228-3236.
95-3322	O22:H5	B2	14.5395	-	-	-	-	-	-	-	-	-	2a	CP027461	Patel PN, et al. Genome Announc 2018;6:e00391-18.
20Ec-P-124	O24:H4	G	10.0385	-	-	-	-	-	-	-	-	-	-	AP017610	Sekizuka T, et al. Sci Rep 2017;7:928.
EC958	O25b:H4	B2	19.0068	-	-	-	-	-	-	-	-	-	-	HG941718	Forde BM, et al. PLoS One 2014;15:e104400.
F5505-C1	O25:H16	A	6.29232	-	-	-	-	-	-	-	-	-	-	CP024257	Smith P, et al. Genome Announc 2018;6:e01311-17.
11368	O26:H11	B1	99.8168	+	+	+	+	+	+	+	+	β1	1a	AP010953	Ogura Y, et al. Proc Natl Acad Sci USA 2009;106:17939-17944.
B4103-1	O27:H7	B1	6.17753	-	-	-	-	-	-	-	-	-	-	CP024245	Smith P, et al. Genome Announc 2018;6:e01311-17.
PA45B	O2:H7	B2	11.6235	-	-	-	-	-	-	-	-	-	-	CP021288	Goh KGK, et al. mBio 2017;8:e01558-17.
IMT5155	O2:H5	B2	4.59605	-	-	-	-	-	-	-	-	-	-	CP005930	Ge XZ, et al. PLoS One 2014;9:e112048.
06-00048	O36:H14	D	0	-	-	-	-	-	-	-	-	-	2g	CP015229	Lorenz SC, et al. Genome Announc. 2016;4:e00846-16.
2014C-3075	O36:H42	F	0	-	-	-	-	-	-	-	-	-	1d	CP027447	Patel PN, et al. Genome Announc 2018;6:e00391-18.
RM10042	O43:H2	B1	31.2575	+	+	+	+	+	+	+	+	-	1a/2a	CP028122	Parker CT, et al. Microbiol Resour Announc 2018;7:e00807-18.
042	O44:H18	D	10.1417	-	-	-	-	-	-	-	-	-	-	FN554766	Chaudhuri RR, et al. PLoS One 2010;5:e8801.
S88	O45:H7	B2	8.00366	-	-	-	-	-	-	-	-	-	-	CU928161	Touchon M, et al. PLoS Genet. 2009;5:e1000344.
ATCC 700415	O4:H5	B2	26.2464	-	-	-	-	-	-	-	-	-	-	CP022609	Xu A, et al. Genome Announc 2018;6:e00134-18.
266917_2	O51:H30	D	54.8523	-	-	-	-	-	-	-	-	-	-	CP026723	Greig DR, et al. Microb Genom 2018;4:e000213.
CB9615	O55:H7	E	5.541	-	-	-	-	-	-	-	-	γ1	-	CP001846	Zhou Z, et al. PLoS One 2010;5:e8700.
86-3153	O5:H9	A	53.2267	+	+	+	+	+	+	+	-	β1	1a/1a	CP027597	Patel PN, et al. Genome Announc 2018;6:e00391-18.
FAM21845	O68:H14	A	2.60528	-	-	-	-	-	-	-	-	-	-	CP017220	Marti R, et al. Appl Environ Microbiol 2017;83:e00628-17.
2013C-3252	O69:H11	B1	14.5337	-	-	-	-	-	-	-	-	β1	1a	CP027442	Patel PN, et al. Genome Announc 2018;6:e00391-18.
ATCC25922	O6:H1	B2	12.0687	-	-	-	-	-	-	-	-	-	-	CP009072	Minogue TD, et al. Genome Announc 2014;2:e00969-14.
TW10598	O6:H16	A	30.4077	-	-	-	-	-	-	-	-	-	-	CM007915	Sahl JW, et al. Infect Immun 2011;79:950-960.
W(ATCC9637)	O6:H49	B1	0	-	-	-	-	-	-	-	-	-	-	CP002185	Archer CT, et al. BMC Genomics 2011;12:9.
536	O6:H31	B2	10.2484	-	-	-	-	-	-	-	-	-	-	CP000247	Hochhut B, et al. Mol Microbiol 2006;61:584-595.
1303	O70:H32	A	27.9856	-	-	-	-	-	-	-	-	-	-	CP009166	Leimbach A, et al. Genome Announc 2015;3:e00182-15.
2013C-4187	O71:H11	B1	84.5063	+	+	+	+	+	+	+	+	β1	1a	CP027546	Patel PN, et al. Genome Announc 2018;6:e00391-18.
MCJCHV-1	O75:H5	B2	14.6867	-	-	-	-	-	-	-	-	-	-	CP030111	Nielsen DW, et al. Microbiol Resour Announc 2018;7:e01043-18.
2013C-4390	O76:H19	B1	14.7157	-	-	-	-	-	-	-	-	-	1c	CP027484	Patel PN, et al. Genome Announc 2018;6:e00391-18.
H10407	O78:H11	A	7.20133	-	-	-	-	-	-	-	-	-	-	FN649414	Crossman LC, et al. J Bacteriol 2010;192:5822-5831.
789	O78:H19	C	19.3848	-	-	-	-	-	-	-	-	-	-	CP010315	Huja S, et al. mBio 2015;6:e01681-14.
APEC O78	O78:H9	C	3.74965	-	-	-	-	-	-	-	-	-	-	CP004009	Mangiamele P, et al. Genome Announc 2013;1:e0002613.
2011C-3911	O79:H7	B1	14.6832	-	-	-	-	-	-	-	-	-	2c	CP015240	Lindsey RL, et al. Genome Announc 2016;4:e00626-16.
H1827/12	O7:H4	A	4.44068	-	-	-	-	-	-	-	-	-	-	CP013031	unpublished
IAI39	O7:H45	F	8.69585	-	-	-	-	-	-	-	-	-	-	CU928164	Touchon M, et al. PLoS Genet. 2009;5:e1000344.
2013C-4991	O80:H2	A	50.7003	+	+	+	+	+	+	+	+	ξ	2d	CP027355	Patel PN, et al. Genome Announc 2018;6:e00391-18.
ED1a	O81:H27	B2	22.9373	-	-	-	-	-	-	-	-	-	-	CU928162	Touchon M, et al. PLoS Genet. 2009;5:e1000344.
NRG857C	O83:H1	B2	0	-	-	-	-	-	-	-	-	-	-	CP001855	Nash JH, et al. BMC Genomics 2010;11:667.
05-3629	O8:H16	B1	0	-	-	-	-	-	-	-	-	-	1a/2a	CP027373	Patel PN, et al. Genome Announc 2018;6:e00391-18.
IAI1	O8:H19	B1	0	-	-	-	-	-	-	-	-	-	-	CU928160	Touchon M, et al. PLoS Genet. 2009;5:e1000344.
Es_ST410_NW1_NDM_09_2017	O8:H21	C	4.52764	-	-	-	-	-	-	-	-	-	-	CP031231	unpublished
2012EL-2448	O91:H14	B1	5.60129	-	-	-	-	-	-	-	-	-	1a/2b/2b	CP027586	Patel PN, et al. Genome Announc 2018;6:e00391-18.
RM7190	O91:H21	B1	18.6497	-	-	-	-	-	-	-	-	-	2a/2d	CP015244	unpublished
CFSAN029787	O96:H19	B1	2.36063	-	-	-	-	-	-	-	-	-	-	CP011416	Pettengill EA, et al. Genome Announc 2015;3:e00883-15.
PCN061	O9:H4	A	6.49638	-	-	-	-	-	-	-	-	-	-	CP006636	Liu C, et al. BMC Genomics 2015;16:717.
* Chromosomal genome sequence

## Sheet: TableS4
Table S4. T3SS effector genes and plasmid-associated virulence genes in an in-house database for repertoire analyses of these genes.
	Gene	Strain*1	Locus_tag*2	Accession No.	Sequences
T3SS effector genes
Present in the CC119ss closed genomes
	nleD	2012C-4277	identified in this study	CP013029	atgcgccctacgtccctcaacttggtattacatcagtcatcaacgtcgagctcaatgtcagatacagatatcgagtctcttgtaaaagcatcgagcgttcaatggataaaaaataatccgcaacttcgtttccaggggactgatcataatatatatcagcagattgaagcagcactcgataagattggctctacagagacagggcgtgtactcctgaatgctattgaatcaatatcccgacttaaatcagaaacagtggtaatacacctcaactcttccagactaggagttatggcacatagagatatagatgctgagaaccatcgggggactggttccgattttcactgtaatctgaatgcagttgaatatccctgtggggaggggattagcgtggtg…
	nleH-1	2012C-4277	identified in this study	CP013029	atgttatcgccatattctgtaaatttgggatgttcatggaattctttaaccagaaacctgacttcgcctgataatcgtgttttatcctctgtaagggatgctgccgttcattctgataatggggcgcaagtaaaggttggcaacagaacatatcgtgttgttgccaccgataataagttttgcgttacaagagaaagtcatagtggttgttttactaatctgttgcacaggctgggatggcctaagggggagattagcaggaaaattgaggtcatgctgaatgcatcaccagtgagcgctgctatggaaagaggcattgttcattcgaacagacctgatttacctcctgttgattatgcaccgccagagttaccgagtgtggactataacaggttgtca…
	nleC	2012C-4277	identified in this study	CP013029	atgaaaattccctcattacagtccaacttcaacttttccgccccggcaggatactctgctcccattgctcctaatcgtgctgaaaatgcctatgcggattacgttttggatataggtaagcgaataccactttccgcagcagatttaagcaacgtatacgaaagtgtaatacgcgccgtccatgacagccgtagcaggcttatcgatcagcatacagtcgatatgatcggcaacactgtacttgatgctttgagccgatcacagacatttcgtgatgccgtaagctatggcattcataatgagaaggtacacattggttgcattaaatacagaaacgaatacgagcttaacgaagaatcttctgtcaaaattgatgatattcaatcactaacctgtaac…
	tccP2	2012C-4277	identified in this study	CP013029	atgataaatagcattaattcttttttttccggccttcctcgcagtatatcaagtgctatacgcagcagtaccttcactgtctcgcagcacaaaagcacacctaacacggtaaaaaccagctcacctttttctcccagcaacagtcctgccagtgcaacaactatttttaaggtaaaaaattcttatacagaatcaggacttcaacgtcccacatcttatactcagtcaagtatagaaaaaaacgctttacatcggcctctacctgatgtggctcagcgtctggtgcagcatcttgcagagcatggcattcaaccagcacggaatatggctgaacatattcctccggcacctaactggcctgcgccaacaccgccagtacaaaatgaacaatcaagacct…
	ecpO-1	2012C-4277	identified in this study	CP013029	atgccattttcaatcaaaaacatattttcaaattcaaaaggaagctacccagaaatatccggacctgtgcaggacaagccagtatcgaagaattgtacactaacctcaacaacatgctctatgaatgactacacagtattcagcagaaaatcctgcacttttgacatgcgtccacccggagcaggagacagaacaccacaattaaaactctcagcatctgaactcatatggctatctaagacaatagatacagagaggaataacataaaagaatag
	espK	2012C-4277	identified in this study	CP013029	atgcttcctacatcgcaattacgaccgaccgggacattctgctcctattccgctgaaacatcagcaggcatcaaaagcgaaatcacaccaattcagatagaagaagcgcgggccagtggtcgtttatatatcaaagattgtgatattgagtatctgccacagttaccaaacgaaataacatcagttacaatagaaaactgcaataacctaaccaaccttacagggttgccggttaatacacaaaacctgtccgtcattaactgtgaaaaattacaaatcacagacataccatcgacagtaaaaaatctacatattgaattaactgattcaccatttatacacatcatacctgaaggcatcgaatgcctgacggtttgtcgctgccatatatctggagtg…
	nleA	2012C-4277	identified in this study	CP013029	atgaacattcaaccgatcgtaacatccggaatcaccacacaaaacaatcaacatcatcacgcagaacaaacgtcccctacacaaataccgcactccgaattacctaatggatgcgaaacgggatttgttgttcatatcccagaggatatgcagcgacatgcaccggaatgcggtgaaacaacagctctactgagcttgataaaagatgaaggtctgctctctgggctggataaatatcttgcacctcatcttgaagaaggctctgcaggaaaaaaagcattggatatgtttggtttattcaatgtctctcagatggcattagaaatacccagcaccgttccgggtatctctggtaaatatggtgtccagctaaacattgtaaaaccagatattcatcct…
	nleF	2012C-4277	identified in this study	CP013029	atgttaccaacaagtggttcttcagcaaatctttattcatggatgtatgtatcaggaagaggtaacccttcgactccggaatcagtaagtgagcttaatcataatcactttctttctcctgaattacaagataaacttgatgttatggtctctatatattcatgtgccagaaataataatgagcttgaggaaatttttcaagagctaagtgcttttgtaagtgggctgatggataagagaaatagtgtatttgaggtgagaaatgaaaatactgatgaggttgtcggagcgctgagggcgggaatgacgatagaggatagggatagttatatcagggatcttttttttctgcattcattgaaagtaaaaattgaggaaagtagacaaggcaaagaagat…
	espO-2	2012C-4277	identified in this study	CP013029	atgccattttcaataaaaagtattttttcaggacacacttggcatcaacctgaaatatctaggcctatagcagataaatcatctactaaaaattgtatcttagactcaacaacatgcaatgtagatggctttacagtgtttaacagaagatcctgtagttttgatatgcgtcctcccggaagcgcagacagaactccacaactgagattatcaatatcagaagtcgcatggatgtcaaaaataatagagacagagacaaataatacaaacaaatcatag
	nleG-1	2012C-4277	identified in this study	CP013029	tcaaactctagtgcatatattttgtgtggctaatatgcaaaaatattgttctattagattaaaatggcattcatctttgctgacaatcatttccggaacaaagggttcacggctgagagggtgtggagcgttgcgtcggataagttcagtgagtgcattgtggtcatataatgaacatatttctgagttttttgcatttctgacaaaaacaccagtttcaggaatgcataatgttatcgggcaattcaggtgttgttcatgacaggaaaagtcttgatgactaacagtaaatgcatgagagttaattttgttttgtattgcactactgacgttttggcgcgtacatggggttgcacggctctgttccatatataaacggaatgcctgcaaaaaagtatg…
	espM-1	2012C-4277	identified in this study	CP013029	atgccagtaaatgcgacaggtgtgtccttcagatcttttggtatcagttatcataaagataattctttccggggcaccatccgtgggaagaatgatgaggtcgtgaagtgttcaatgggagagcgctctatctgctttaatgttaacaaatttagcggctgtatactggagacggtaagcaggcagagtactaaagatattcatggatgggtaagtgatgaacggacagtatatccgtcaagggtgatcaaccaagagattgataattgctgccttcaaaaaaatgcaaaaatttcttctgaagagaggaaaatggtcttttctcttgtaagtaaggagtttgaactaactcttgatgttaaagcggcacaaagttctattaatcatataataatagga…
	nleG-2	2012C-4277	identified in this study	CP013029	atgccattttcatttaatttgtcttctggaaattacttgtcaacacaagatgttgaagttttacaacgtgcgaccagagatcatcaaatggaaagactcacaataggagaaagatcgttttctgttcgctatcagagtgctatggacgcttttattgtagatcctgttcaaggggaactatattcgggtttaagccatacagaactagccgatatcattagattggctgattctgttgaaaatcaattgaatggaggtaattcatttcttgatgtattcagtacatatatggggcaggttatttctgaatttatgcatagtaatgataacagaattgaattgttacagctgcgattacattcatgttcatttttagttaatattgaagaaatgtcttac…
	ospG	2012C-4277	identified in this study	CP013029	atgaaaataatatccactgttattcaaacacctttcccatttgagaataataattctcatactggcgtagtaacggagcctattctcggtaagttaatagggcaaggttcaacagcagaaatctttgaagatatgaatgattcgtctgctttatataaaaagtatgatcttgttggtaaccagcacaatgaagttctggaaatggctaggcaagaatctgccctttttaatactttttatggcgatgacgcatcagttgttatacagtatggcggtgatgtgtatctccgaatgctacgcgtgccagggattccccttagtgatattgatacagctgatattcctgataatctagagagcctttatctgcagttgatatgtaaattgaatgagttgagt…
	nleG-3	2012C-4277	identified in this study	CP013029	atgccattaacctcagatattagatcacattcatttaatcttggggtggaggttgttcgtgcccgaattgtagccaatgggcgcggagatattacagtcggtggtgaaactgtcagtattgtgtatgattctactaatgggcgcttttcatccagtggcggtaatggcggattgctttctgagttattgcttttgggatttaatagtggtcctcgagcccttggtgagagaatgctaagtatgctttcggactcaggtgaagcacaatcgcaagagagtattcagaacaaaatatctcaatgtaagttttctgtttgtccagagagacttcagtgcccgcttgaggctattcagtgtccaattacactggagcagcctgaaaaaggtatttttgtgaag…
	nleG-4	2012C-4277	identified in this study	CP013029	atgcctgttaccaccttaagtatcccaagtatatctcaattatctcctgcaggagtgcagtctttgcaggatgcagccagacttgaaagtggaataagaatatccattggtagtggccaatattctgttcactatgtccaactactggatggattttcagttgaaccggtgagaggaggcttactggataggctattggggcgtgagcatcgaatggagagaagggctgtggctctggaaaggcaattaaatggaggtgtcgattttttaagtagtgttaataactattttcagagtgtcatggcagaacacagagaaaataaaacaagtaataaaatattaatggaaaaaataaattcttgtgtatttagaccggattctaatcacttttcttgcccg…
	nleG-5	2012C-4277	identified in this study	CP013029	atgcctgtagatttaacgccttatattttacctggggttagttttttgtctgacattcctcaagaaaccttgtctgagatacgtaatcagactattcgtggagaagctcaagtaagactgggtgagttgatggtgtcaatacgacctatgcaggtaaatggatattttatgggaagtcttaaccaggatggtttatcgaatgataacatccagattggccttcaatatatagaacatattgaacgtacacttaatcatggtagtttgacaagccgtgaagttacagtactgcgtgaaattgagatgctcgaaaatatggaattgctttctaactaccagttagaggagttgttagataaaattgaagtatgtgcatttaatgtggagcatgcacaattg…
	espM-2	2012C-4277	identified in this study	CP013029	atgccgatgaagactacaggtacatctttcagctcttttggtgtaagttgtcatagagaaaattcctttcggaaccctttccgagggaagaatgatgaggtcataaaatgttcaattggagagcggactattcgcttttctgttgacaaatttagcggcaatatactggatacagtgcgcaggcagagtgctaaaaatattgatgggtgggtgaaagatgaacagatggtatatccatcaagggtgatcaatcaggagattgataattactgtcttcaaagaaatgaaaaaattactactgaagtgaagcaaagagtcttttctcttgtgagtcaaaaatatcaactaagtcttgatattaaggcagcacaaagttctattaatcatgtaataatgggg…
	espW	2012C-4277	identified in this study	CP013029	atgcccaaaatatcatcagttgtatcatcatgttactatttgttcagagaacatcaacaactttcaaatgaaacaacaatgacgaactccgcctccagaagaattgttcataaagaacatggtatatctttaaaatccgttcccgtatggttggctacagctaaaactccccttgctctactcaatggcaaacatacaagaagtcactcatttattattgcagggaccccaggaatgggaggcaggagcggagcccaatactatgccataaacagtgatgataaacgctcccgcatagacattgactctttatttttaaaaaagttaaataatgcgcgaaatcaaaataaattttcaatcgatgtaaaagaaacggttataaaactacaaggacaaaaa…
	nleG-6	2012C-4277	identified in this study	CP013029	atgcctgtcatattaaatttttctaatggaagtgtattgccggaaaatgagctggaggctttacggcatattgcaagaagcaatcagaatgacactattaccataggaagccgtaatatgaggcttcattatatccagtttatggatggttttagtgtagagcctattcctggtggacttagggaccgtcttggggcaagagagactcatcatctcgcagacagcctgacaagacagcttaacggaggtaacacttttctgcaggcatacagcttatatctggagcagaggcacgctgccccgcttgtgcaggaaagcgtcataaaaacactactggatcgaataaatttgaatgcatttcccgttagtttacaagacttttcctgtactgaggagtat…
	nleG-7	2012C-4277	identified in this study	CP013029	atgcctggattagtatcatatatatcatcgacttcattcgcgaatgagatggcggaaatgcgtcagcaggtaatggaagggcagattggaggatttctcctgggaggggagagagttagagtttcttatatgccagatacaggccgttttttagcagaaagtgaagggctgggactggtttatgcagaattattgaatattggttttaatgatggagttgatgcgctcagaaacagggtgttaagcgtgcttcctggaatggtggcgcagcggcaagagaactctttgcaggccaaaatatcggaatgtacctttactgttgatattgaaaaacttcactgtcctggtgaggtgcttcaatgtccaattacactggagcagcctgaaaaaggtattttt…
	espJ	2012C-4277	identified in this study	CP013029	atgtcaattataaaaaactacttatcattaattaacaatacattaaatatacaaaaaacatcatattctctgaccaaaatggagcaggcagggaagttgttaaatagaaaaataactccagaaaatactcctccaatgttgttatcatacagaaatgcagatttaacgcaagaaaaaaacattacagaaagagttttatccatatttaaaataaaacgagattttgttgctgtaagaatccaaaacaatcagtttactgatttgaaaaacaaaaaaattcaaggccatcaaaacacagttgcccgtgtcatggattggtataatccccaaaaaaatgctttgggtataactatgggtacaccaagaaaatcggccgatatagcaaaagaagagcataga…
	espN	2012C-4277	identified in this study	CP013029	atgaaaataacaaactatatactgccaacaagtcgtactcatggttcattctcaactataaaatcatgggacacaatgaattatattaaacatttaatcagacatacaaatgaccctgtatttgaagaacaattttataaaataacacaatctcatattgactttgacaaaagagctaaagatgaaaaaaatgacaccattaacatttatgataactttttttattcatctaatgatgatcttgattctaaaattagaagtatgttaaataatttatatgagaaaagcttaactttccgaagaatcattaattattatgtgaaggaaataaacttaagtgattatggctttctaaaatgtaagattttaccagcatatgcttataactatgagatggaa…
	espX	2012C-4277	identified in this study	CP013029	atgctgcccactacaaatatctctgtaaattctggagtaatatcttttgaaagtcctgtagattcaccatctaacgaggatgttgaagttgccctcgaaaagtggtgcgctgagggagaatttagcgaaaatcgtcatgaggttgcatcaaaaatacttgatgttataagtactaatggagagactttatcaatcagtgagccaataacaacattaccagacttgcttccaggttctctgaaagaactggttttgaatggatgtacagagcttaaatcaataaactgcttaccccccaacttatcttcattaagtatggttggatgctcatcattagaggttataaattgcagcatacctgaaaatgtcattaatttatctttatgccattgtagttct…
	tccP	2012C-4277	identified in this study	CP013029	atgattaacaatgtttcttcactttttccaaccgtcaaccgcaatattacagctgtatataaaaaaagcaacttctctgtatcaccacagaaaatcacattaaatcctgtaaaaatcagctcacctttttcaccaagcagtaactccatcagcgcaacaactctctttcgagccccaaacgcccattcggcatcatttcatcgacagtctactgctgaaagttcgttacatcaacaacttcctaatgtgaggcagcgcctgatacaacatcttgcagagcatggcattaaacctgcccggagtatggctgaacatattcctccggcacctaactggcctgcaccaccaccgccagtacaaaatgaacaatcaagacctctgcctgatgtggctcagcgt…
	ospB	2012C-4277	identified in this study	CP013029	atgtttagcataagaaccctactacctattagcgccagcgtatcagttccgacaaaacaatctcaatccatcccaataactttagcagggagaacaatcgaaaaagcgcaagagaaagaaggattacttgtttttttaggaatgaaatccgttaatgactatactcttaatattcttggccaaaatgtttcaagagtcacaacggggaaaaaaccgtatgatttattattcctgaatgatgctacaaaacaagattttgataaaaggaaaatggagtttacatatcctggagcaaataaaagccatctacaatcaagtaatagcgatgttgttgctgctgcagctataagtattacagcgacagagatgaaaaccatcctgccagatgatttaacacca…
	nleG-8	2012C-4277	identified in this study	CP013029	atgaatgataatatacctacagcgcgaaatcacaaacaatcgacttgtattacagaaaaaaacatgcctatctttttaaacttcacagcaggcagtatcttacctgagaatgagctagcatctttacgttatattgtgcagcaaaatcaaaatgatactgtaatcataaaagaacgttataaaatggatatccgttatatcgaatcagtcaatggttttacagtaaatcctgtatgcagtaatcatttctccatatttatggcgagacaaaacactattgctcgcaacctggaacagcagatcaacaacggacgaagttttgcacaaatatctcaggattttatgcttcaattatcttcaaatataggatggaaaaaaggggccgaaaacgcccttaaa…
	espB	2012C-4277	identified in this study	CP013029	atgaatactattgattatactaatcaagtaatgacggttaattctgtttcggagaatactaccggctctaatgcaattaccgcatctgctattaattcatctttgcttaccgatggtaaggtcgatgtttctaaactgatgctggaaattcaaaaactcctgggcaagatggtgcgtatattgcaggattaccaacagcaacagttgtcgcagagctatcagatccaactggccgtttttgagagccagaataaagccattgatgaaaaaaaggccgctgcaacagccgctctggttggtggggctatttcatcagtattggggatcttaggctcttttgcagcaattaacagtgctacgaaaggcgcgagtgatattgctcaaaaaaccgcctctaca…
	espF	2012C-4277	identified in this study	CP013029	atgcttaatggaattagtcaagctgtttctacactaggacggcatattactagtgcggcaagccgggtaagctctgcggggttatctggcttttcagtgtcccctcaggctgttcgtctgaatccgattagggctcaatctcctttttctcccggtacgtcgaatatcaatgcgagaacgacttttaatgtgagtagcccggcgacttcatttactccctctcgtccggccccaccgccgccgacaagtggacaggcttccggggcatcccgccctttaccgcccattgctcaggcactaaaagatcatttggctgcctatgaaaagtcgaaaagccttgaggcttcaggtcttaagccaagccgcccggccccaccgccgccgacaagtggacaggct…
	espG	2012C-4277	identified in this study	CP013029	atgataaacggacttaataataattccgcatctttagttttagatgctgcaattagaattaattctgattttaaaaagcagtggaatgatatgtcatgcgctgaaaaattactaaaagttcttagttttggtttatggaatccaacgtatactcgtagtgaaaggcaaacatttcaagagttgttaaccgttttagaacctgtatctcccgcgcctaatgaattgggcagaatatatgctaattttgcagatggctcatccttaagaatttccgtcactaacagcgaacttgttgaagccgagattcgcacaccagataatgaaaagattcttatgctcctggagtcaaacgaacaaaataggttattacaatctttacccatcaatctccacatgcca…
	espH	2012C-4277	identified in this study	CP013029	atgtcgtcatcgttatcaggaataatactcaatacttcgctgacaagccaccatatgtcatggggcaagtttagcagaactcttcatgtattgaatgaagatatcgtagatgaaattcagcttaaagcccgaacacaacaacgccaccatcgagtatattcagaaatggcggattactccgttgtctcctttcggggcaaagaatattctgttcgttttattaaagattacaaaacagataattatgtgtacaaagtacaaaagatgactcaggaaagtgggtgtctctcaagattatttagctttctttctggcggtgtgactaaggctttggaaagtaaactaaatgagaggcatatcactccactttctccaacctggtttcctcgaactccactg…
	espZ	2012C-4277	identified in this study	CP013029	atggatgcagcaaatttaagcccttctggcagagtattaccactggcagccacaatcaatggaaataatccagtggatgagaagacagggataatgcaaccagaaaatggaacaaatcgtaccattagaatcctaggtggagttttgataagtgcaggtgctctagccgctatcggtgctggtatcgcatcactgtgtgttgaagatccttcacaaaaattaggcttaggaatcgcggccggtgtattaggtggcgtaacaactcttggcagcggattagcgatgaaatatgcctaa
	tir	2012C-4277	identified in this study	CP013029	atgcctattggtaatcttggccacaatcccaatgtgagagctttaattccacctgcaccgccattaccttcacaaaccgacggtgcaggaggtgcccgtaatcagctcattaactcaaatggcccgatggggtctcgtttgctatttacgcctataaggaattctgttgctgatgctgctgattctcgtgccagtgatattcccggacttcctacaaatccactgcgctttgctgcgtccgaggtatctttgcatggtgcgcttgaagttcttcatgataaaggggggcttgatactcttaactctgctattggatcttcgttattccgtgttgaaactcgggatgatggcagccatgttgctatcgggcaaaaaaatggcctcgagaccactgttgtt…
	map	2012C-4277	identified in this study	CP013029	atgtttagtccaatgacaatggtaggtagatcgttagctcaggcggctacacaaactcttagacctgcggtcaccagagctgcgacacaagcgggggggggagccagtggtatgaagttcgtgcccatgcagtcgaactttatgattaatcatggcaaactgactaaccagctacttcaggccgtggccaaacaaacccgtagcggtgatactcagcaatggttcaaacaggagcaaattacttatatatccagaacagtaaacagagctattgatgactattgcatgagtaataattcggtaattggtaaggagaccaaaagccacattttcaaggctgttgaaagcgcgataaagcagcctctcgatatgaattgtgcacaaacgtcgattggccat…
	espO-3	2012C-4277	identified in this study	CP013029	atgccattgtcaatcggaagttgtttttcatgtcacacaggacgtcgaccagaaatatctgatccaataattgataagccatcaactaaaaattgtgaactgatatcaacaacatgtaatgtggatggtataacggttatatccagaagctcttatggttttgatatgaagccacctggtgcgggggagcgagctccacggctaaaattgtcggcctcagaagctcagtggatggcagcaataatagatgcagaggggcgtaatataagcaatacctga
	espM-3	2012C-4277	identified in this study	CP013029	atgccagcaaatatatcaggaacccccttcaactcatttggtataagctttatccagaaacagtcctgctggaggaaatctgatgatatcctgcgatgttcaatgggtcagaggactatcaagttatccactaatacgctgaacaaccgaattttgacctccgtcgcccgacaaagcaccaaagatattaatgcctggaaaagagatgaacagacagtttacccatctcgcgtgatcaaccagggaattgataaatattgtgctgaaaatagcagaaacatttccagtgaagtacggcaaagagtttttaaattcattgaaaaggattacagtctcaagttgaatatcatagcagcgcaaagctctatcaaccatctcataataggaaatggccgtttc…
	nleG-9	2012C-4277	identified in this study	CP013029	atgcccgtcgtattaaatatctcagatggaagggcgctgcctgaaagtgaactggaagctctgcgtaatatagcaagaagcaatcagagtgatactctgattgtgggaagtcgtagtctgaggctgcaccatatttcatttatggatgcttttagtgtggagccgattcagggcagtcttcttgaccgtcttggagggaggtgtcgtcgccttgcagagagtctggagagacagcttaatcatggcaatactttcctgcaggcgttcagtttatatatggagcaggttcgtttaaccccattctggttggaagggggcagaaatgcagtgcagaccagaattaattctcatgcatttaccgtcaatcctggagattttccttgctgtgagcaacatctg…
	espL	2012C-4277	identified in this study	CP013029	atgccaataataaacaaatcggcatcaaattatgttgaatatatttcaaaaaacacccccccttatttatcaaaaaagagagatgccagtataaatctaaatggaaaggttagtgattgcaatggggaaatcatatggtgtcgacatatagcatcatattggagtgagtttttttgtagtaattcaggaaagatagactacgaaacattttcatcccctcaattattaagcaaagctattgtaattcaggaaaacaaggggacaaataatattaagggtgatgtgtattttgttgaaaatgaatcttggggaagcgttatatataacctttttcttcaacttgagaaagagaataaatctcacacatcattagaagttcattctcccggacatgcaatg…
	nleB-2	2012C-4277	identified in this study	CP013029	atgttatcttcattaaatgtccttcaatccagcttcagaggaaagacagctttatcaaatagtacacttctccagaaagtttcttttgctggaaaagaatatcctctggaacctattgatgaaaaaacccctattctttttcagtggtttgaagcaaggccagagcgatacgaaaaaggagaagtaccaatattgaataccaaagaacatccgtatttgagcaatattataaatgctgcaaaaatagaaaatgagcgtataatcggtgtgctggtagatggaaattttacttatgaacaaaaaaaggaatttctcagtcttgaaaatgaatatcaaaatataaaaataatctaccgagcagatgtggatttcagcatgtatgataaaaaactatctgat…
	nleE	2012C-4277	identified in this study	CP013029	atgattaatcctgttactaatactcagggcgtgtcccctataaatactaaatatgctgaacatgtggtgaaaaatatttacccggaaattaaacatgattactttaatgaatcacccaatatatatgataagaagtatatatccggtataaccagaggagtagctgaactaaaacaggaagaatttgttaacgagaaagccagacggttttcttatatgaagactatgtattctgtatgtccagaagcgtttgaacctatttccagaaatgaagccagtacaccggaaggaagctggctaacagttatatccggaaaacgcccaatggggcagttttctgtagatagtttatacaatcctgatttacatgcattatgtgagcttccggacatttgttgt…
Plasmid-associated virulence genes
	hlyC	2012C-4277	identified in this study	CP013029	ttagttttctttctcaatattaaaattaaaatcttgtctgttttttacttcagacataagttcatgatggtattgcctgaatatttttgatgccagttttttatctatcccccctccatgaaattcagctatttttcctgttttactgctctcatctaaccttattgctctgaataactcataaggatactttttcctcatgtatttatataactccatgttgtgtccaaatggagctatccagtcaataaaccactttctttctcccgacatccagtcttttgcatacaaagatgttacatcatttatatattttacctcacattccagatctaaactggcccagctacaaaaagctacaggaagctcatcctttattaagagagcaaattgatttgt…
	hlyA	2012C-4277	identified in this study	CP013029	tcagacagttgtcgttaaagttgttgagtgtgtgttgttttgatgtaaggataaattatataaagatgctaatcgttcatcacctgaatcgaaccctgaaactgaagaaataatcttattaatatcattggcaacactggtgatattaaccatgtttttttcagatgctatattactggcttttatataacctgaccgttcattattattatgaggtatcttatcaacttttatctctcgaccatctttatctgttataacctcaacaagatgattatctgctcctgaggcatctttcgcaaaccagtttttaaatgttatcccattgacatcatttgactcattaaatgaaagtacaccattaatggctttattcatgataagatcatttccaactct…
	hlyB	2012C-4277	identified in this study	CP013029	ttatgcctgcaactgatataaatatgcatataaactgtcttttttggagataagctctttatgtgtgccatcttcagaaataaagccattatccataacaattattctgtttgcattttttacagttgacaacctgtgtgcaataataattacggttctgttcttacatattcttgacatatttttcattattatattttccgactcataatcaagagcactggttgcttcatcaaaaataagaattcgaggatttgtaacaagagcccgggctattgcgatccgttggcgttgccctcctgaaagaccaacgccctgttctccaacaatagtattgtacccttcttttagttctgtaataaaatcatgggctcctgcaagtctggctgcctcaatagc…
	hlyD	2012C-4277	identified in this study	CP013029	ctaacgttcacgtaaactttcattaatagtttcctttaatggactaagaagatagctgataacactacgcaccccggtttttatttctgccataacagtcattccagctgtaacagggattttttttctttctccctgtatatcattccgatcaacagatataatcacgttaaatacaagccctgtatccggaacagaaacagaatctgcagttatattttttactttccctgtaaggtaaccatgacgtgtatatggatatgcatctactttaataacgacctcctgtccaggttgtataaaaccgatatccttattaagtacagatgctgttacttcgagaatatcattatcagggacaataatcatcagcgtttctgctgttgtgacaacaccacc…
	ecf1	2012C-4277	identified in this study	CP013029	ttaattatctggtaatcttggccccttatgaagagccagtactgaagaaaaaagtggcgttgtataataaaaaaggcgtcgtttcagccagccggaatgttcccgctctttggtgctgatacgccctatgcgtaatgaaccattttcaggacagttcattctcctttcggttgtatataaataagagaaaccaagcttaccggcgagattaatataatcccgattataatatccttcaggccagcacagatgggaactacagaaccccagcttttccgtcagacattgttttcccaccagaatatcttctttcatgagccggcactgttcagcacgtgatacagacaacctgtcccagcgtttatgtgaatgggtgtgcacatgaaattcaaccagtcc…
	ecf2	2012C-4277	identified in this study	CP013029	ttatctgttgcatttccccttagcctgactagccagagacacaatgatctgtgccgttctgttaatatcaaaccggtactcaatatcttctctggcgctggctgccatcatccggaagcgttccggtcgggataaaaaatcgcgcagtgcgccggtccatgcagacacatcccccacgggtaacagcgtccctgtcacattcttctgaatgacatcagggatcccgcccgtctcactggcgataacgggcacgccggagactgacgcttcagccagtaccataccaaacgcttcattttccgaaggcatgaccaccacactggcaatccggtagaccggtaacgctgggaaaagggcacctgccattaacacatctccgctcattcccaggtgttctgt…
	ecf3	2012C-4277	identified in this study	CP013029	ctatggctcaccatacggaagagtgtcgaaatcagtgagcccattctttttatacggatttccaatccagcgggtggtttccctgaattgcggattcaccagagaacgggtcggatcgtaaccatcgtatgtcagtcccgccaaatctgaccaggtgtggatcagttcagccagactgtatttgcggtcaacatactgcgaaaaatctcgcggatgtgcagcatgccacttttccgaggtccacagcaggaacggaacagtgtacatgggacgtgtggggttatcttcattccgtccctgcgttttatatggcggagtatcatatacttcttcaccatgatctgaaaaataaagcagaaagccgtccggcgcagttgctctgaagtcctttatcagact…
	ecf4	2012C-4277	identified in this study	CP013029	tcagtaaggatcctcttccccttctttacgcgttttcagcaacttgaggatccacgtatactgctcaggatgtggacgaacgaaattttcaaccacttcgtttatctgtcgcgcaatatgagcatcactcttctgtcgtatagcaagtggcgggctgacatgaatagtcagaagatgggtctttccgtcataaacagggaaaagcggtattatccgtgcaccactgatcctgctgagccgtccgataaccggtaaagttgctttatacgtcgcaaaaaaatctgcaaactcactgaattccgggccatgatcctgatcaggaagataatatccccagtatccctgccggactgagcggacaaaggaggcaataccgtcattacgtgcgtgcagttttcc…
	espP	2012C-4277	identified in this study	CP013029	atgaataaaatatactctcttaaatacagccatattacaggagggttaatcgctgtttctgaattatccggcagagtatcatcaagaacaactggtaagaaaaaacacaaacgcatacttgcattatgttttttaggcttattaccatcctcatattcttttgcgtcacagatggatatttcaaatttctacatccgtgactatatggattttgcacagaacaagggcatatttcaggctggcgcaacaaatattgaaatagtgaagaaagatggctccaccctgaaactaccggaagtaccatttcctgacttctcaccggttgcaaacaaagggtcaaccacatctattggtggtgcatacagtatcacagccacacacaatacgaaaaaccaccac…
	katG	2012C-4277	identified in this study	CP013029	tcatttattgtttaaatcaaaccgatcgctattcataactttattccacgatttaacaaaatcatgaataaacttatttctcgcatcatccgaggcatatacttctgccaccgcacgtaattcaggatttgaactgaagattaaatcaacagaggatgctttccattttaatgctcccgttttacgatcgaatccattgtatgtatcttctttatctgctttactccatcgtgttgacatatccagcagattaacaaaaaacttgttatccagaactccaggggtatcggtaaacactcccaacgaagaattatttgtattaatatccattacccgcagaccacccagtaatgccgtcatttcaggaacggtgagatccagctgactggctttatcaat…
	sfpA	2012C-4277	identified in this study	CP013029	atgaaaaagacaattctcggtttgattatttcttttggattatgttctgcggttaatgcagccagccaaggccaagggattattaatttcaaaggaattataattaatgctccatgcggtatagctccagaatctgcagatcagtccatcgattttggtcagatctccaaagcacacctggaggctaacggtatttctgtgaagaaagatcttgatattaagttggttaactgtgatgtcaaggaactggctagtactggtagtgtaaaagtatcattcactggtaccaccattaactctcaggtaaaagaactgggtactgctggtgataccggtactgctgttgtcgtttctgaagcgagcggcaatctggtttcttttgatggtgttgctggctct…
	sfpH	2012C-4277	identified in this study	CP013029	atgttcaggcgtataattctctcggtaacatttctctggagtgctgcaactcaggctgcgccatcgccctcctttcctctgccggagctcaggggagaagagcatatctggtggcatggtcgggcaaattttaaggggcagattatcgctcccgcctgtacgctggcaatggaggatgcctggcaggaaattgatatgggaaccacgccgctccgggatttgcagaacagcccagaaggtcccgagaaaaaattccgtctgcggttgcgtaactgtgagctggcgggaatgggtaaacgggtttatacagcgagccgtgtccgggtgacctttgatggtctgcagggcgaaacgcctgacaaattctcgctgaccggtcaagcagaaggtatcagtctg…
	sfpC	2012C-4277	identified in this study	CP013029	atgaaaaataatacctcttttgctattaatggcattacatatgcgttgttgttttccctggctggcgcaccgacttatgccgtcgactttaatacagatgttctggatgcagcagacagacagaatattgatttttcccggttctcccaggcgggatatatcatgcccgggcagtaccagatggagattatggtgaatgaccaaggaatttcaccgtcggcatttccggtgacgtttctggaacagccagcttccgtcgcagacggaaagaaaatgttaccgcagccctgtctgacagcggagatggtcagccggatggggctaactgaggcttctcagaagaaggtcacatactggaataatgggcagtgtgcggatctcagtcagctgccgggggtg…
	sfpD	2012C-4277	identified in this study	CP013029	atgctgaaaatgaaaccggcgctgaaaaaaacgctgatggcggtagcgtgtctgagcacggtaccggcagcccaggcagccatctccctggaccgtacacgtgtgatttttaatggcggtgagaaatcgatgacactgaatatcgccaatgataacaaacagctaccctatctagctcaggcatgggtagagaatgaaaagaaagaaaaaattaccactggcccgcttattgccacaccgccagtacagcgcctagaacccgactcaaagagcatggttcgtctgaccagtacaccagacatcaaccgcctgccacaggacagggaatcccttttttacttcagtcttcgggaaattccccctaaaagcgataaggcaaatgtgttgcagatagctctg…
	sfpJ	2012C-4277	identified in this study	CP013029	atgagcaggacaacaacagggctctgtctggctgcgctgctggtgagcagcagcatgagtagtgtgctgcaggcaggtgagctggtcgtgcgggatgacttttttgtggcagatgaaaaccgtcatcagtgggtaaacgaggacaatggacggacaggaactctgaatgtcaaaggtgcattagtgtcatctccgtgcatactggagacaccagaaattaaacttcccttgctggaggataacggaaaatatgtattaaatataaaactatcacactgtggtgatggattgtcagaaacatctgagcaagagccgcaagtaagttataatgtttatgtaaaacaacatattatattaaaagaatgggaaaatgatgttcctctgtcagagcataagggt…
	sfpF	2012C-4277	identified in this study	CP013029	ttgagaataataaccttctttattattaacttactcttatcgaaagcatgggctgtagatattcccatcaatataacggggagcattataattccaccatgtgagataaatgatgggaatgcaattaatgttgatttcgggaatataaggacaactgagcttgaaaagcatgagtataagaaaatagtcagtttccccgtcaattgtttatattatcagggagatgcctatgtaaaaattacaggccagactatggatggtaaagataatgtccttgcaaccaatattaatggactgggaatagctctttaccaaggtgatagtgaagtaaaccatctcagattaggtgatggttcttcaggatatgggtataaggatattgacgctctttccgataaa…
	sfpG	2012C-4277	identified in this study	CP013029	atgaaatatattaaactattaccaaccgtattttttatttttttattttcttaccatgctaaggcagcaaattactgtagtcttttgtgggctaataactcattacccagagcttctcttaatgccagtcttgatggagattatattggaatattccctatgagtttgcaagcaggaggggtatctagtgtaatcaaaggatatcaagaaaatatgaatagctttgtcacgcttgatggtatttccagatactggatacagtatccggaagagtggcagacatcatctcaggggctgagatatagaatacgtagtgacttggatgctgcaggagtacagtccccgggagtgaagacagttgtgactcctacaaatacttataagtgggagaatacttat…
Absent in the CC119ss closed genomes
	cif	B171	B171_GEI0.81_09	AB426049	atgaaagacattacccttcccctcccgacgtccgcgtcctgtctgacaggggccatatctgtaaatactgaagctgtattatctcccatgcaacacacttcagccttacatgtaagagattttgcttccctgtgctcacagaacctcaaagctaatgtattgctaaatagtgatgaccacgaagtacctatacatcagaaaaatcctgctgcaataatgcaaaatatcgactctaacatcaaacagatggcaacagactgggggatgtcgattgaggaggttgaggttattatagggcgagagaaaggcattgtggaaccctcctgcggagttaccgctaatgctattatgaaactatttctggacaaggatggcttcagttactgctttgaaaatgaa…
	espV	RM13516	ECRM13516_2756	CP006262	atgtttgcagcaaagcccgaattaagtcaaagatgtatttctggactcctcacaactgggccaaatgatgaaaacgtaaataataaaccgtcaagtgatatgccgaacagaatcaaaccagttgtaagcgattcacaaatcggtatatatacaactgacagtaatactctgaaggatggattgtgtagccaagcccacataggaactcaaccttatcggccaggtgctgactcgccgataactgttagatcattcctacaaatcacactttccaacaataattacaaatcattagagcatctgcaaacacgagcagagaattatctgaggtatcgcaaagcagaagagaatattctgcgttcgaccgttgaggggctaaccaatccagaatctcctgta…
	efa1	O157 Sakai	ECs_p63	AP018692	atgattcatcctggctcttctttagataaagcaattaacaatacaagagttaaaaatgttagtactgatgttaaacatggccaaattcaagagagaaaaaggaactttatctataaaaaaaatgatgatatctcatccagatttaaactttacagttcgctcgtaaagcagaaaaatgcgacagaagatgttgttttaataggcaaaatgattttagatgaagttagaagttacagaactatacataatgatcgaaatatcgtaagtaactcaggaaactggaaaacatcttttttatgtaatcttgctagactactatatagcatatttaatggtagtaactatttttgttcccgagagggtgaaaataattcatcccccagttctactctacttact…
	stcE	O157 Sakai	ECs_p01	AP018692	atgaaattaaagtatctgtcatgtacgatccttgcccctctggcgattggggtattttctgcaacagctgctgataataattcagccatttatttcaatacctcccagcctataaatgatctgcagggttcgttggccgcagaggtgaaatttgcacaaagccagattttacccgcccatcctaaagaaggggatagtcaaccacatctgaccagcctgcggaaaagtctgctgcttgtccgtccggtgaaagctgatgataaaacacctgttcaggtggaagcccgcgatgataataataaaattctcggtacgttaaccctttatcctccttcatcactaccggatacaatctaccatctggatggtgttccggaaggtggtatcgatttcacacct…
	etpC	O157 Sakai	ECs_p02	AP018692	atgttgttctttctatcattccggggtgaccggggcttatttataaaagatatcgtacttaaaatgctgacgccaaaccggctattgtgcgtaattttacttattgccggatatcagctggtgtcggttatccatcatttctggctgactcaggcagcatcggtgcccggcttatcccgtgttagcgcgccggaaacagcggtaactggtgatcaaactgaagaacgttttgtttttacgttattcggcagggcatccccactatcatcggaggggagagcgcaggaaacaatgccttccctgtcagatgatctgctttcaggggaggatcttgacgtgagaggtatactttatagttcggttgcagagcattccgttgccatatttgcacataataac…
	etpD	O157 Sakai	ECs_p03	AP018692	ttgttcaggaaatggttgaatgggcgtttgccggtacttgtgttcactacagtaattttgggggccattccagggtggggggctgaattttcggccaactttaaagatacggatattcaggagttcataaatactgtcagtaaaaatttacacaaaacggtaataattaatcctgacgtgcagggaaccatcactgtacgcagctacgatatgctgaacgaggaacaatattatcagttctttctcagtgtgctggacgtttatggttttgctgtggtcgatatgcacaacggtatactgaaagtagtgcgctcaaaagatgccaaaacgtcggcggtgccggtagctagtgatgtcagtcccgggactggtgatgaggttgttacccgggtggtcccc…
	etpE	O157 Sakai	ECs_p04	AP018692	atgagcagagtagtacagaatgtcagtgaatcacgtccccttctgcctttttccttttcccgtacgcagagaattttgttgctgcgtgaacaggaggggaatcgagtgttctgcatggaggacacacctgccagtgccctgttggaggtgcgcagggtggctgaaggtcctctgaatgtcacaacagtgtcggcggaagcgtttgaaaaacagctggtgagcagctatcaacgtgattctgatgaagcgcgacaaatgatggctgagattggtaatgaaatggatttttataccgtcgcaggggagttgcctgaccgtgaggacttactggatgcgaatgacgatgcgccaattatccgcctgattaacgcaatgctgacagaggcaattaaagagaaa…
	etpF	O157 Sakai	ECs_p05	AP018692	atggcgttgtttcattatcaggcatcagatattcacggtagaaaacgcagtggcattctggaggcggattcggcccgacatgcccgtcagttgctgcgtgagcaggcgcttattccagtcaggttggatgagaaacaggtccatcacaagcactcactgcggagtatcctgaggtttcgtccgcgcggggggagcagcgccgaactcgcgttactgacacggcagttagccacactagtggccgcatctctgccgcttgaagaggcgctggatgcgttgttgaggcagagtgaaaaaccgcgtcagcggaacttaatcgctgccgtgcgcaccaaggttctcgagggacattccttggccgcggcgatgggcatgtttccaggtacgtttgagcgtctt…
	etpG	O157 Sakai	ECs_p06	AP018692	atgcgaaaacagcatcagcgtggttttaccttgctggaaataatggtggtaattgtgatcttgggagttttggccagtctggtggtcccgaatctgatgggaaataaggataaggccgatcggcagaaagtgatgagcgacttggttgcgctggaaagcacgctcgatatgtaccggttagataataaccggtatccgacaacggagcagggactgcgggcactggtcagtaaacccaccgtgcaacctgaaccccgtaactaccggcaggatggttatatccgccgtttgccccaggatccttgggggggggattatcagctgttaaatcctggtcagtacagcgacattgatatcttttctcctggcccggatggtgtgccaaacactgaagatgat…
	etpH	O157 Sakai	ECs_p07	AP018692	atgagtcagcgcggtttcacaatactggagatgatgctgatccttttgttgatgggcatcactgcagggctggtactaatgtcatttcctgactctgctcagaatcatctgcaacaacagcgggagcgtctgcaggcgcagctggattatgccttggatagaagccagcaggacggcttgctgatggggattcaggttcggtttgacggatggaaatttaaggttctgcagcgcggaacagcggaaagccccccgacattagctgagggaggggatatttggcaggggtatgtctggcaaacttggcaaccgcgacgtgcagccatggggggcaaacttccggatgatgtgcgtcttgagctgcagtatctcagaggtttgcagtggatgtctgagcat…
	etpI	O157 Sakai	ECs_p08	AP018692	gtgaaggggcaagaaggaatgacattactggaagtcatagtagctctggttgtgtttgcgctggcaggaatggcgctgatgcaggcctcgacccagcaggctgcggggatcggacggatggaagagaaggtgctggcaggctggttggccgataaccagatggtgcaattgcaactcgagaaaacttggccggaaaatggctggggcgagaagacgatcagcttcgctggcaccgaatggtatttacgctggggcgggccggacagcgacgtgccgcagccgcgctccttagaggtagaggtacggcgcactaaagaggagacgtccgccttggtttccttgcgtagcagtgtggttcgtgaatga
	etpJ	O157 Sakai	ECs_p09	AP018692	atgagtcagcaacgggtaaaaggttttacgctactggaaatgctgttggcactggctgtttttgcagcgttgagcatcagcgcatttcaggtgctgcagggtggaatacgggcgcacgagctgtcccgggataaagtacagcgtctggctgagctgcagagagggatcagccagatggagcgagatcttacgcagatgctcccaaggcacagccgggggaatgaaggcctgctgctcgctgcacctcatctgctaaaaagtgatgactgggggatttcttttacgcgaaacagctggctgaatcccgccgggatgctgccgcgcccggagttacagtgggtaggttatcggttgcgacagcaaaagttagaacgcctgagctactttcatgtcgatcac…
	etpK	O157 Sakai	ECs_p10	AP018692	atgaaattgcgggaacagggcgtggcgcttctggtggtattgctgatcctgtcgttaatggtaacgatagcggcggtgattgcggagcgcaacggtcggacatttttgcgtacagtagcgcagttggatcagctgcaggcaaagtgggatggctatacggcagagacgatagcaaaacaaatcttacagaggagcaggcaggagtcgccccggaaaacgcatctggcacaaaattgggcgcagtcagaacgacagtttgagaccagagggggagatgtgcgggggcagatcgtggatgcgcaggcctgttttaatcttaatgctattaattatggagtggtggatctgaccagtataccttatgccgccagaatttttcagcagctattaatcaacttg…
	etpL	O157 Sakai	ECs_p11	AP018692	gtggagggaggagcgtttccggatcattcagcgacagtatggattaacgatgagggaggttccctgaaaaaaaataacaaacatgtcgaggctggtcggctttttctgcgactgccggaggatgactcggagcctttattgtggaggctgattgcgccagaggagacaggagccggcagtgtggcagtcggagaaacggatccgcagttagtcggtttgctgtcccgttatcccgcctgggtgctggttccgtcaggcagaattgccttccatcaggtcacgctgccacaccgcacgtggcgtcagcgtttgcaggtgctgccctttcttctggaagagcagttggcgacagacattgagcagctgcacttcgccattcttcatcagtcgggtgacagg…
	etpM	O157 Sakai	ECs_p12	AP018692	atgaacgagcttaaaaaacgtttgcagtatgttagcccccgtgagcgcaggctgcttatcggatgtgttgccttactggttgttgtttttgtctattacgtcctctggcagccctggctgatacgagaggataagtggcggactgtagttacccgtgaaaaaaacacagtggagtggatgaaacaacaggtacccaacataaagagacgggaggcaagtatgcctgaacagggggagccgttaggtttatctgcggccgtgacacgtacttcagccgcatacggtgtatcggtcacccggttgcagcctcaaggggagcgtctggccgtcaccttagccccggttgaatttaatgcgctgatgcagtggcttacgcaactggagcgtcggcaccgtatt…
	etpN	O157 Sakai	ECs_p13	AP018692	gtgagtagtttgccggaatttgcggttgattatcccttgttgtggctcatctgcaccggagggctggggggcgttaccggcagttttcttaacgtcgtgattcatcgtctgccgataatgttggagaggcggtggcggcgtgaagcgctgacgctattggcacattctgtgcctgagtccgggccggcctttaacctgatgataccgcagtctcattgtccctgctgttttcatccgctcggcatcagggataacattcccctgttaagctacctatttctgaaggggaaatcacgctgttgtggcgagcgtattcccgtttactacccgctagtcgaaataacgaactcagtgttattcattctggccgcgagcaggtttccaccagggctgacatta…
	etpO	O157 Sakai	ECs_p14	AP018692	atgatgggtaatattttgaaaaaactgaattgtatcgcgtcattactagtcttagtgactatctctggttgtcatcagtcaccctccatccataagcaggccactgttcctccgagcgaacaactggaacaaatggcgtcgattgtctctgcgacacggtatctgaaaatgagatgtaaccgtagtgatttaccagatgaacagtcgatcctaaatgtcgctaaccggatcgctatcgggaaagggtggcagtcattaactcaggaggatatacgtaaacacagcgatgatatctatgtgcgtctgactagggacagtacgcctgagtatataaaatgcagagaattcaatcggcggctggtcccatttatcggtgaattattggcaaggggtcgtgga…
*1 Representative strains that possessed each integrase, T3SS effector, or plasmid-associated virulence gene.
*2 "identified in this study" indicates that these genes were identified in the genome sequences analysed in this study by BLASTX.

## Sheet: TableS5
Table S5 PPs and IEs in 13 closed genomes.
		core/variable in Fig. 4		ST119/A1 (strain 2013C-4830, CP027325.1)							ST119/A2 (strain 2012C-4277, CP013029.1)							ST119/B1 (strain JNE072951, AP026739.1)							ST119/B2 (strain 88-3001, CP027363.1)							ST119/B3 (strain JNE110611, AP026742.1)							ST119/C1 (strain PV06-71, AP026746.1)							ST7316/D1 (strain JNE071324, AP026751.1)
	Integration site			ID	Features	start position	end position	Length (bp)	Virulence-related genes		ID	Features	start position	end position	Length (bp)	Virulence-related genes		ID	Features	start position	end position	Length (bp)	Virulence-related genes		ID	Features	start position	end position	Length (bp)	Virulence-related genes		ID	Features	start position	end position	Length (bp)	Virulence-related genes		ID	Features	start position	end position	Length (bp)	Virulence-related genes		ID	Features	start position	end position
PPs
	tRNA (argU)	core'		P01	lambda-like	2420447	2451025	30579	ompT, hydrolase		P01	lambda-like	1019773	1037503	17731	ompT, hydrolase		P01	lambda-like	536340	566919	30580	ompT, hydrolase		P01	lambda-like	3128438	3159016	30579	ompT, hydrolase		P01	lambda-like	536315	566895	30581	ompT, hydrolase		P01	lambda-like	536332	566912	30581	ompT, hydrolase		P01	lambda-like	537435	568015
	ybhC-ybhB	core		P02	lambda-like	2673582	2687707	14126	nleB*, nleC, nleD, nleH		P02	lambda-like	1260060	1274185	14126	nleB*, nleC, nleD, nleH		P02	lambda-like	789481	803714	14234	nleB*, nleC, nleD, nleH		P02	lambda-like	3381570	3395695	14126	nleB*, nleC, nleD, nleH		P02	lambda-like	789437	802498	13062	nleB*, nleC, nleD, nleH		P02	lambda-like	789470	803595	14126	nleB*, nleC, nleD, nleH		P02	lambda-like	790571	803830
	cspD-clpS	variable		P03	untypable	2803002	2818055	15054	pchE-homolog		P03	untypable	1389479	1404533	15055	pchE-homolog		P03	untypable	919010	934064	15055	pchE-homolog									P03	untypable	917794	932848	15055	pchE-homolog		P03	untypable	918890	933944	15055	pchE-homolog
	pflA	core		P04	P2-like	2846191	2880056	33866			P04	P2-like	1432669	1466535	33867			P04	P2-like	962200	996064	33865			P03	P2-like	3539139	3573004	33866			P04	P2-like	960924	994790	33867			P04	P2-like	962080	995946	33867			P03	P2-like	947279	978473
	tRNA (serT)_1	variable
	tRNA (serT)_2	core		P05	lambda-like	2960762	3006306	45545	tccP2, lom, pchABC-homolog		P05	lambda-like	1547242	1592787	45546	tccP2, lom, pchABC-homolog		P05	lambda-like	1076772	1122317	45546	tccP2, lom, pchABC-homolog		P04	lambda-like	3653709	3699250	45542	tccP2, lom, pchABC-homolog		P05	lambda-like	1075497	1121041	45545	tccP2, lom, pchABC-homolog		P05	lambda-like	1076653	1122199	45547	tccP2, lom, pchABC-homolog		P04	lambda-like	1059181	1107145
	tRNA (serT)_3	variable
	potB	core		P06	lambda-like	3157812	3200499	42688	espK, espO, lom		P06	lambda-like	1755454	1798161	42708	espK, espO, lom		P06	lambda-like	1273825	1316514	42690	espK, espO, lom		P05	lambda-like	3861953	3904639	42687	espK, espO, lom		P06	lambda-like	1283845	1326629	42785	nleC, lom		P06	lambda-like	1285279	1328157	42879	espK, espO, lom		P05	lambda-like	1271483	1314360
	icd	core'		P07	lambda-like	3213072	3234806	21735	ompT, hydrolase		P07	lambda-like	1810734	1832242	21509	ompT, hydrolase		P07	lambda-like	1329269	1350819	21551	ompT, hydrolase		P06	lambda-like	3917212	3938946	21735	ompT, hydrolase		P13	lambda-like	1892988	1914718	21731	ompT, hydrolase		P07	lambda-like	1340730	1362462	21733	ompT, hydrolase		P06	lambda-like	1326933	1348667
	ompW_1	core'		P08	lambda-like	3328239	3359517	31279	espM, espO, nleA, nleH*, nleF, nleG, nleG, adfO		P08	lambda-like	1925677	1944474	18798	espM, espO, nleA, nleH*, nleF, nleG, nleG		P08	lambda-like	1444980	1470983	26004	espO, nleA, nleH*, nleF, adfO		P07	lambda-like	4032380	4051188	18809	espM, espO, nleA, nleH*, nleF, nleG, nleG		P12	lambda-like	1768360	1799554	31195	espM, espO, nleA, nleH*, nleF, nleG, nleG, adfO		P08	lambda-like	1455909	1474715	18807	espM, espO, nleA, nleH*, nleF, nleG, nleG, adfO		P07	lambda-like	1442111	1471294
	ompW_2	core'		P09	lambda-like	3360078	3380843	20766	ospG, pchABC-homolog		P09	lambda-like	1945035	1965801	20767	ospG, pchABC-homolog		P09	lambda-like	1471544	1493530	21987	ospG, pchABC-homolog		P08	lambda-like	4051749	4072514	20766	ospG, pchABC-homolog		P11	lambda-like	1747172	1767799	20628	ospG, pchABC-homolog		P09	lambda-like	1475276	1496042	20767	ospG, pchABC-homolog		P08	lambda-like	1473009	1495073
	sapB_1	core'		P10	Stx2a phage	3418652	3467197	48546	stx2, nleC, bor, lom		P10	Stx2a phage	2003610	2050898	47289	stx2, nleG, nleG, nleG, bor, lom		P10	Stx2a phage	1531432	1579988	48557	stx2, nleC, bor, lom		P09	Stx2a phage	4110322	4157713	47392	stx2, nleG, nleG, nleG, bor, lom		P10	Stx2a phage	1661936	1709242	47307	stx2, nleG, nleG, nleG, bor, lom		P10	Stx2a phage	1533851	1582361	48511	stx2, nleC, bor, lom		P09	Stx2a phage	1533003	1580289
	sapB_2	variable									P11	lambda-like	2050899	2098920	48022	nleC, lom									P10	lambda-like	4157714	4172271	14558			P08	lambda-like	1600928	1607847	6920										P10	lambda-like	1580290	1596197
																											4211773	4245593	33821	nleC, lom				1647342	1661935	14594												1637039	1670857
	sapB_3	variable																														P07	lambda-like	1580135	1599617	19483
	ttcA	variable		P11	lambda-like	3661768	3707147	45380	nleG, nleG, nleG, lom		P12	lambda-like	2293495	2338874	45380	nleG, nleG, nleG, lom		P11	lambda-like	1775856	1821234	45379	nleG, nleG, nleG, lom		P12	lambda-like	4442733	4490209	47477	nleG, nleG, nleG, lom																P12	lambda-like	1864804	1914451
	ydfJ	core-v		P12	lambda-like	3764751	3783629	18879			P13	lambda-like	2396481	2415359	18879			P12	lambda-like	1878842	1900454	21613			P13	lambda-like	4547813	4566691	18879			P14	lambda-like	1927303	1962620	35318	espK, espO, lom		P11	lambda-like	1835790	1855272	19483			P13	lambda-like	1972037	1991254
	ynfG	variable		P13	lambda-like	3784940	3793274	8335			P14	lambda-like	2416670	2425022	8353										P14	lambda-like	4568002	4576337	8336										P12	lambda-like	1856583	1864031	7449
	tqsA	variable
	btuC-infA	variable
	yecE	variable									P15	lambda-like	2711962	2757784	45823	espM, espW, nleG, nleG, nleG, lom		P13	lambda-like	2187421	2234198	46778	espM, espW, nleG, nleG, nleG, lom
	tRNA (leuZ)	core		P14	P2-like	4129357	4169543	40187			P16	P2-like	2795615	2835802	40188			P14	P2-like	2272029	2312215	40187			P15	P2-like	4901121	4941307	40187			P15	P2-like	2288927	2329114	40188			P13	P2-like	2190328	2230515	40188			P14	P2-like	2317564	2357748
	tRNA (serU)	core		P15	lambda-like	4221405	4272672	51268	espJ, espK, espN*, espX*, tccP, sod, lom, lom		P17	lambda-like	2887666	2938996	51331	espJ, espK, espN, espX, tccP, sod, lom, lom		P15	lambda-like	2364079	2415413	51335	espJ, espK, espN, espX, tccP, sod, lom, lom		P16	lambda-like	4993170	5044499	51330	espJ, espK*, espN, espX, tccP, sod, lom, lom		P16	lambda-like	2382093	2432688	50596	espJ, espK, espN, espX, tccP, sod, lom, lom		P14	lambda-like	2282380	2333713	51334	espJ, espK, espN, espX, tccP, sod, lom, lom		P15	lambda-like	2408351	2459506
	thiM-rcnR	variable																																												P16	untypable	2614207	2623774
	mlrA	core		P16	lambda-like	4458165	4470966	12802	nleG, ospB		P18	lambda-like	3124483	3137284	12802	nleG, ospB		P16	lambda-like	2600920	2613721	12802	nleG, ospB		P17	lambda-like	34231	47032	12802	nleG, ospB		P17	lambda-like	2618174	2630976	12803	nleG, ospB		P15	lambda-like	2519215	2532017	12803	nleG, ospB		P17	lambda-like	2654553	2667352
	pdxB	variable
	tRNA (argW)	variable																																												P18	Stx1a phage	2910342	2971449
	guaA	variable
	yicC	variable																																												P19	untypable	4338084	4354038
	tRNA (selC)	core		P18	P4-like	1132782	1143398	10617			P20	P4-like	4935016	4945632	10617			P18	P4-like	4411477	4422082	10606			P19	P4-like	1844546	1855161	10616			P19	P4-like	4428703	4439319	10617			P17	P4-like	4329845	4340461	10617			P20	P4-like	4373513	4384140
	dusA	core		P17	lambda-like	656286	695505	39220	nleG, nleG, nleG, lom		P19	lambda-like	4458502	4497724	39223	nleG, nleG, nleG, lom		P17	lambda-like	3934950	3974073	39124	nleG, nleG, nleG, lom		P18	lambda-like	1368038	1407260	39223	nleG, nleG, nleG, lom		P18	lambda-like	3952186	3991408	39223	nleG, nleG, nleG, lom		P16	lambda-like	3853177	3892550	39374	nleG, nleG, nleG, lom		P21	lambda-like	4819726	4858810
	prfC	core-v		P19	Stx1a phage	1799894	1853296	53403	stx1, nleG, lom		P21	Stx1a phage	399261	452606	53346	stx1, nleG, lom		P19	Stx2c phage	5078121	5127722	49602	stx2, nleG, lom		P20	Stx2c phage	2510348	2559949	49602	stx2, nleG, lom		P20	Stx2c phage	5094076	5143516	49441	stx2, nleG, lom		P18	Stx2c phage	4995383	5046298	50916	stx2, nleG, lom		P22	Stx2c phage	5204166	5253772
IEs
	tRNA (pheV)	core		IE1	LEE	185800	242442	56643	T3SS machinery, espB, espF, espG, espH, espZ, tir, map*, espK*, espM, espO, nleG, ospB*, espP		IE1	LEE	3987798	4044466	56669	T3SS machinery, espB, espF, espG, espH, espZ, tir, map, espK*, espM, espO, nleG, ospB*, espP		IE1	LEE	3464195	3520878	56684	T3SS machinery, espB, espF, espG, espH, espZ, tir, map, espK*, espM, espO, nleG, ospB*, espP		IE1	LEE	897473	954312	56840	T3SS machinery, espB, espF, espG, espH, espZ, tir*, map*, espK*, espM, espO, nleG, ospB*, espP		IE1	LEE	3481446	3538277	56832	T3SS machinery, espB, espF, espG, espH, espZ, tir, map, espK*, espM, espO, nleG, ospB*, espP		IE1	LEE	3382476	3439313	56838	T3SS machinery, espB, espF, espG, espH, espZ, tir, map, espK*, espM, espO, nleG, ospB*, espP		IE1	LEE	3578931	3635663
	tRNA (pheU)	core		IE2	SpLE3-like	1541005	1563359	22355	espL, nleB, nleE, efa1/lifA		IE2	SpLE3-like	140401	162755	22355	espL, nleB, nleE, efa1/lifA		IE2	SpLE3-like	4820525	4842879	22355	espL, nleB, nleE, efa1/lifA		IE2	SpLE3-like	2252773	2275264	22492	efa1/lifA, nleE, nleB, espL		IE2	SpLE3-like	4836677	4858983	22307	efa1/lifA, nleE, nleB, espL		IE2	SpLE3-like	4737863	4760353	22491	efa1/lifA, nleE, nleB, espL		IE2	SpLE3-like	4942088	4968998
	tRNA (leuX)	core		IE3	untypable	1706441	1726562	20122			IE3	untypable	305804	325926	20123			IE3	untypable	4984663	5004785	20123			IE3	untypable	2416894	2437015	20122			IE3	untypable	5000620	5020742	20123			IE3	untypable	4901926	4922049	20124			IE3	untypable	5110710	5130832
Mu-like PPs
																									P11		4172272	4211772	39501			P09		1607848	1647341				P19†		55631	94807	39177			P11		1596198	1637038
* Pseudogene
† Present in pO165_PV06-71_1
[truncated: 38 more columns]

## Sheet: TableS6
Table S6 Transposable elements (IS and Tn) identified in the 13 closed genomes.
		Copy numbers on chromosome/plasmid in
Family	Name	A1 2013C-4830	A2 2012C-4227	B1 JNE072951	B2 88-3001	B3 JNE110611	C1 PV06-71	D1 JNE071324	E1 PV01-97	F1 JNE072929	G1 JNE102603	H1 88-3510	H2 90-3040	H3 2013C-3492
IS1	IS1F	1/2	1/2	1/2	1/2	1/2	1/2	1/2	1/2	1/2	1/2	1/2	1/2	1/2
IS1	IS1H	1/0	1/0	1/0	1/0	1/0	1/0	1/0	1/0	1/0	1/0	1/0	1/0	1/0
IS3	IS2	30/2	29/2	30/1	30/2	30/2	29/2	29/1	27/1	27/1	27/1	27/1	29/1	29/1
IS3	IS600	23/2	21/2	23/2	23/2	23/2	22/2	24/2	21/2	23/2	23/2	29/3	30/3	28/3
IS3	IS629	31/2	30/2	30/3	30/2	29/2	31/2	37/3	31/3	31/3	35/2	33/1	33/2	32/2
IS3	IS1203	0/1	0/1	0/1	0/1	0/1	0/1	0/1	0/1	0/1	0/1	0/1	0/1	0/1
IS3	ISEc17	10/2	8/2	10/2	9/2	9/2	9/2	9/2	9/2	9/1	7/2	6/0	6/0	6/0
IS3	IS1133	0/0	0/0	0/0	0/0	0/0	0/2	0/0	0/0	0/0	0/0	0/0	0/0	0/0
IS66	ISCro1	2/0	2/0	2/0	2/0	2/0	2/0	2/0	2/0	2/0	2/0	2/0	2/0	3/0
IS66	ISEc8	0/1	0/1	0/1	0/1	0/1	0/1	0/1	0/1	0/1	0/1	0/1	0/1	0/1
IS66	ISEc23	1/0	1/0	1/0	1/0	1/0	1/0	1/0	0/0	1/0	1/0	1/0	1/0	1/0
IS66	ISEc47	1/0	1/0	1/0	1/0	1/0	1/0	1/0	1/0	1/0	1/0	1/0	1/0	1/0
IS91	ISEc84	0/2	0/2	0/2	0/2	0/2	0/2	0/2	0/2	0/2	0/2	0/2	0/2	0/2
IS110	IS621	1/0	1/0	1/0	1/0	1/0	1/0	1/0	1/0	1/0	1/0	1/0	1/0	1/0
IS110	ISEc20	0/0	0/0	0/0	0/0	0/0	0/0	0/0	0/0	0/0	1/0	0/0	0/0	0/0
IS200/IS605	IS200C	0/1	0/1	0/1	0/1	0/1	0/1	0/1	0/1	0/1	0/1	0/1	0/1	0/1
IS200/IS605	IS609	1/0	1/0	1/0	1/0	1/0	1/0	1/0	1/0	1/0	1/0	1/0	1/0	1/0
IS256	IS1414	1/0	1/0	1/0	1/0	1/0	1/0	1/0	1/0	1/0	1/0	1/0	1/0	1/0
IS256	ISEic2	1/0	1/0	1/0	1/0	1/0	1/0	1/0	1/0	1/0	1/0	1/0	1/0	1/0
ISAs1	ISEc1	5/0	5/0	5/0	5/0	5/0	5/0	5/0	6/0	6/0	8/0	8/0	8/0	8/0
ISL3	ISEc38	0/1	0/1	0/1	0/1	0/1	0/1	0/1	0/1	0/1	0/1	0/1	0/1	0/1
Tn3	Tn5393	0/0	0/0	0/0	0/0	0/0	0/2	0/0	0/0	0/0	0/0	0/0	0/0	0/0
Tn3	TnAs1	0/0	0/0	0/0	0/0	0/0	0/2	0/0	0/0	0/0	0/0	0/0	0/0	0/0
	Total	109/16	103/16	108/16	106/15	107/16	105/22	114/17	103/16	106/15	111/15	113/13	116/14	114/14

## Sheet: TableS7
Table S7 PP- or IE-encoded T3SS effectors of 13 closed genomes.
T3SS effectors	A1 2013C-4830	A2 2012C-4227	B1 JNE072951	B2 88-3001	B3 JNE110611	C1 PV06-71	D1 JNE071324	E1 PV01-97	F1 JNE072929	G1 JNE102603	H1 2013C-3492	H2 90-3040	H3 88-3510
EspB	1	1	1	1	1	1	1	1	1	1	1	1	1
EspF	1	1	1	1	1	1	1	1	1	1	1	1	1
EspG	1	1	1	1	1	1	1	1	1	1	1	1	1
EspH	1	1	1	1	1	1	1	1	1	1	1	1	1
EspZ	1	1	1	1	1	1	1	1	1	1	1	1	1
Map	1 (1)	1	1	1 (1)	1	1	1	1	1	1	1	1 (1)	1 (1)
Tir	1	1	1	1 (1)	1	1	1	1	1	1	1	1	1 (1)
EspJ	1	1	1	1	1	1	1	1 (1)	1	1	1	1	1
EspK	3 (1)	3 (1)	3 (1)	3 (2)	3 (1)	3 (1)	3 (1)	3 (1)	3 (1)	3 (1)	3 (1)	3 (1)	3 (1)
EspL	1	1	1	1	1	1	1	1	1	1	1	1	1
EspM	2	3	2	2	2	2	2	2	2	2	2	2	2
EspN	1 (1)	1	1	1	1	1	1 (1)	1	1	1	1 (1)	1 (1)	1 (1)
EspO	3	3	3	3	3	3	3	3	3	3	3	3	3
EspV	0	0	0	0	0	0	0	0	0	0	0	0	0
EspW	0	1	1	0	0	0	0	0	0	0	0	1	1
EspX	1 (1)	1	1	1	1	1	1	1	1	1	1	1 (1)	1 (1)
NleA/EspI	1	1	1	1	1	1	1	1	1	1	1	1	1
NleB	2 (1)	2 (1)	2 (1)	2 (1)	2 (1)	2 (1)	2 (1)	2 (1)	2 (1)	2 (1)	2 (1)	2 (1)	2 (1)
NleC	2	2	2	2	2	2	3	1	1	2	1	1	1
NleD	1	1	1	1	1	1	1	1	1	1	1	1	1
NleE	1	1	1	1	1	1	1	1	1	1	1	1	1
NleF	1	1	1	1	1	1	1	1	1	1	1	1	1
NleG	11	17	12	14	11	8	11	11 (1)	11	14	9	9	9 (1)
NleH	2 (1)	2 (1)	2 (1)	2 (1)	2 (1)	2 (1)	2 (1)	2 (1)	2 (1)	2 (1)	2 (1)	2 (2)	2 (2)
TccP/TccP2	2	2	2	2	2	2	2	2	2	3	3	2 (1)	2
Cif	0	0	0	0	0	0	0	0	0	0	0	0	0
OspB	2 (1)	2 (1)	2 (1)	2 (1)	2 (1)	2 (1)	2 (1)	2 (1)	2 (1)	2 (1)	4 (1)	3 (1)	3 (2)
OspG	1	1	1	1	1	1	1	1	1	1	1	1	1
Total	45 (7)	53 (4)	47 (4)	48 (7)	45 (4)	42 (4)	46 (5)	44 (6)	44 (4)	49 (4)	45 (5)	44 (9)	44 (11)
Numbers of pseudogenes are indicated in parentheses

## Sheet: TableS8
Table S8 Mutations in carbohydrate degradation-associated genes found in 13 closed genomes.
			L-rhamnose								Sucrose							Salicin				Dulcitol
			rhaM	rhaD	rhaA	rhaB	rhaS	rhaR	rhaT		cscB	cscK	cscA	cscR		scr genes		bglG	bglF	bglB		gatY	gatZ	gatA	gatB	gatC	gatD	gatR
ID for complete	Serotype		L-rhamnose mutarotase	rhamnulose-1P aldolase	L-rhamnose isomerase	rhamnulo-kinase	regulator for rhaBAD and rhaT	regulator for rhaSR	H+ symporter		sucrose permease	D-fructo- kinase	sucrose hydrolase	repressor		sucrose PTS-system		transcriptional antiterminator	PTS (IIA/B/C-fusion)	phospho-beta-glucosidase B		tagatose-1,6-P aldolase	chaperone of GatY	PTS (EIIA)	PTS (EIIB)	PTS (EIIC)	Gat1P- dehydrogenase	repressor
A1	O165:H25					3-bp ins		1-bp del			1-bp del	1-bp ins				-				1-bp del (x2)			1-bp ins (x3), 5-bp del	IS ins		1-bp ins (x3), 1-bp del (x2)
A2	O165:H25					3-bp ins		1-bp del			1-bp del	1-bp ins				-				1-bp del			1-bp ins (x3), 5-bp del	IS ins		1-bp ins (x3), 1-bp del (x2)
B1	O165:H25							1-bp del			1-bp del	1-bp ins				-				1-bp del			1-bp ins (x3), 5-bp del	IS ins		1-bp ins (x3), 1-bp del (x2)
B2	O165:H25							1-bp del			1-bp del	1-bp ins				-				1-bp del			1-bp ins (x3), 5-bp del	IS ins		1-bp ins (x3), 1-bp del (x2)
B3	O165:H25							1-bp del			1-bp del	1-bp ins				-				1-bp del			1-bp ins (x3), 5-bp del	IS ins		1-bp ins (x3), 1-bp del (x2)
C1	O165:H25							1-bp del			1-bp del	1-bp ins				-				1-bp del			1-bp ins (x3), 5-bp del	IS ins		1-bp ins (x3), 1-bp del (x2)
D1	O165:H25							1-bp del			1-bp del	1-bp ins				-				1-bp del			1-bp ins (x3), 5-bp del	IS ins		1-bp ins (x3), 1-bp del (x2)
E1	O165:H25							1-bp del			1-bp del	1-bp ins				-				1-bp del			5-bp del, IS-ins	-		1-bp ins (x3), 1-bp del (x2)
F1	O165:H25							1-bp del			1-bp del	1-bp ins				-				1-bp del, IS ins			1-bp ins(x3), 5-bp del	IS ins		1-bp ins (x3), 1-bp del (x2)
G1	O165:H25							1-bp del			1-bp del	1-bp ins				-				1-bp del			1-bp ins(x3), 5-bp del	IS ins		1-bp ins (x3), 1-bp del (x2)
H1	O172:H25							1-bp del	6-bp ins		1-bp del	1-bp ins				-				1-bp del			1-bp ins (x3)			1-bp ins (x3), 1-bp del (x2)
H2	O172:H25							1-bp del	6-bp ins		1-bp del	1-bp ins				-				1-bp del			1-bp ins (x3)			1-bp ins (x3), 1-bp del (x2)
H3	O172:H25				1-bp del			1-bp del	6-bp ins		1-bp del (x2)	1-bp ins				-				1-bp del			1-bp ins (x3)			1-bp ins (x3), 1-bp del (x2)
Insertions (ins) and deletion (ins) found by the comparison with each reference sequence are shown.
-, absent
Accsession nos. of the reference sequences:
rha genes, NC_000913
csc genes, X81461
scr genes (scrK/Y/A/B/R), FM180568
bgl genes, NC_000913
gat genes, X79837 (gatR gene is trucated)
